# Supplementary material for: Berberine is an insulin secretagogue targeting the KCNH6 potassium channel
Source: Nat Commun. 2021 Sep 23;12:5616. doi: 10.1038/s41467-021-25952-2 (PMC8460738; doi:10.1038/s41467-021-25952-2)
Supplement: Supplementary file 4 — Source Data [file 41467_2021_25952_MOESM4_ESM.xlsx]

## Sheet: Fig.1
Fig 1b
BBR	INS-1					MIN6					293T
0	0.98172	1.11298	1.08831	0.9933	0.823695	1.1602	1.06	0.991767	0.959774	0.828261	1.00785	1.05417	0.862159	1.09003	0.991408
0.1	1.07324	0.928237	1.00222	0.988409	0.998027	0.877408	1.00788	1.03152	1.18126	1.02452	1.01382	0.942846	1.06089	1.04296	1.11543
0.3	0.82709	1.03386	1.14174	0.98995	0.966499	0.887321	1.15079	0.955069	1	0.998295	1.03474	0.968248	1.05491	1.00785	1.08853
1	1.09679	1.12916	1.2712	0.980737	0.974874	1	0.944719	0.991767	0.958833	0.967851	0.98319	0.895032	0.906238	0.996638	1.07957
3	0.976326	1.17771	1.20647	0.934673	0.944724	0.739591	1.10656	0.913667	1.26464	1.00612	1.00336	0.930146	0.974972	1.04669	1.07284
9	1.03566	1.11657	1.34672	0.911223	0.938861	0.907081	1.04728	0.869442	0.875088	0.924724	0.986926	1.1356	1.13635	0.989167	1.10646
27	0.872041	1.05903	1.21546	0.871859	0.860972	0.903783	1.00118	0.840273	0.91649	0.919313	1.12813	0.868883	1.10049	1.08031	1.10945
81	1.07162	0.842546	0.845059	0.887244	0.904198	0.860033	0.78852	0.967302	0.842155	0.88983	1.1229	1.06164	0.886066	0.871871	1.11095
Fig 1c
	LG					HG
BBR	0	0.2	1	5	25	0	0.2	1	5	25
	0.198649	0.126604	0.193877	0.216697	0.211459	0.868479	1.2274	1.18043	1.48024	2.72467
	0.108254	0.231497	0.191714	0.194591	0.173001	0.943924	0.93592	1.13422	2.0977	1.46545
	0.051954	0.04691	0.032932	0.12993	0.08355	0.654006	0.986689	1.63769	1.13755	2.16394
	0.049069	0.055064	0.058977	0.128556	0.099105	0.642538	1.00379	0.872325	1.18486	0.927146
	0.130768	0.188966	0.103792	0.055082	0.018943	1.07321	1.03929	1.28829	2.09361	0.936439
Fig 1d
time	BBR				CTL(DMSO)
1
2
3
4
5
6	0.000338716		0.00557296		0.00121695	0.0137066	0.0227335
7			0.00703755				0.0063531
8
9	0.000550971	0.0105685	0.00337654		0.000748135	0.0400615	0.0137737
10		0.0125731	0.00831066	0.00750294		0.0255107	0.00173964	0.00499245
11	0.0211324	0.0355739	0.0149193	0.0088862	0.00428014	0.0536767	0.0276992	0.00717153
12	0.0340066	0.163359	0.127332	0.0672753	0.00952342	0.132467	0.154759	0.0642418
13	0.164813	0.191923	0.181677	0.184182	0.079796	0.123342	0.1619	0.226787
14	0.231629	0.103693	0.128198	0.22042	0.201129	0.0808573	0.0903313	0.184421
15	0.206843	0.0815649	0.0985898	0.180623	0.189954	0.0659073	0.0744162	0.10254
16	0.184552	0.0711824	0.0967336	0.134623	0.124253	0.0543928	0.0817319	0.0732825
17	0.100241	0.0688702	0.0746095	0.118877	0.0661674	0.0470767	0.0548973	0.0642237
18		0.0568227	0.0710278	0.089337		0.0395919	0.0439075	0.0497667
19
20	0.0652696	0.0551389	0.0408661	0.0722952	0.042677	0.0380318	0.0306859	0.0362954
21
22
23	0.0363235	0.0358921	0.0220762	0.0452618	0.0333641	0.0193191	0.0229678	0.0222006
24
25
26	0.0324127	0.0351624	0.0164675	0.0398154	0.0260476	0.0162592	0.0114177	0.0141414
27
28
29	0.0268213	0.0278249	0.0128225	0.0535894	0.0135154	0.018532	0.0208241	0.00942827
30
31
32
33	0.0189469	0.0242789	0.00879901	0.0261674	0.0146477	0.0439133	0.0245833	0.0072196
34
35
36	0.0214601	0.0195774	0.0105842		0.00770915	0.0227157	0.0175666
37
38
39
40		0.0108419		0.015625		0.0150891	0.0126169	0.00312654
Fig 1e
time	5uM BBR				CTL(DMSO)
1
2
3
4					0.00201823	0.000760447	0	0.00475331
5	0.00796225	0.0115365	0.00911839	0.00279209
6	0.00501111	0.0081216	0.00428689	0.00279209
7
8	0.00449582	0.00590148	0.00273578	0.00279209	0.00687897	0.00107371	0.0013391	0.00740266
9	0.00496205	0.00617715	0.00406079	0.00545963	0.000822693	0	0.0013391	0
10	0.00616001	0.00550853	0.000985288	0.0164479	0.0124374	0.00206291	0	0
11	0.0319979	0.0671175	0.0353863	0.0988202	0.190315	0.0500845	0.0420013	0.0497955
12	0.170375	0.24376	0.226896	0.241802	0.361578	0.155361	0.176432	0.175574
13	0.151209	0.2257	0.228069	0.206355	0.257214	0.135228	0.290772	0.135303
14	0.0936841	0.161665	0.177039	0.112324	0.203007	0.0597728	0.121333	0.0921568
15	0.0710569	0.141026	0.157025	0.0837844	0.201543	0.0345521	0.056214	0.0746193
16	0.068084	0.131082	0.146779	0.0776319	0.187344	0.0266827	0.077907	0.0544113
17	0.0605663	0.124374	0.137793	0.0668085	0.126552	0.0255807	0.0667702	0.0527034
18	0.0453706	0.103539	0.117753	0.0494979
19	0.0375531	0.0982407	0.101372	0.0397656	0.0962104	0.0201674	0.0554974	0.0350437
20
21
22	0.0222292	0.0451793	0.073366	0.0239109	0.0545211	0.0153314	0.0339261	0.0199033
23
24
25	0.0143698	0.0370828	0.0647227	0.0129394	0.0395724	0.00923428	0.00816844	0.0172535
26
27
28	0.010598	0.0271255	0.0405492	0.00715287	0.0327658	0.0101146		0.0133888
29
30
31
32	0.00808741	0.0260729	0.0381519	0.00957257	0.0275662	0.00698814	0.00382543	0.0100792
33
34
35
36
37
38
39	0.0097123	0.023948	0.0334626	0.00809993	0.0255879	0.00537979	0.00210448	0.00297818
40
41
42
43
44
45
46
47
48
49	0.00745471	0.0145474	0.02303	0.0182191
50
51
52
53
54
55
56
57
58
59	0.00745471	0.0124773	0.0244794	0.00809993
60
61
62
63
64
65
66
67
68
69	0.00745471	0.0133442	0.0189588	0.00809993
70
71
72
73
74
75
76
77
78
79
80
81
82
83
84
85
86
87
88
89
90
91
92
93
94
95
96
97
98
99
100
101
102
103
104
105
106
107
108
109
110
111
112
113
114
115
116
117
118
119	0.00473089	0.0118313	0.0128098	0.00809993		0.00487855		0.00403973
120
121
122
123
124	0.00473089	0.00913712	0.0132514	0.00809993
125
126	0.00473089	0.011468	0.0116711	0.00809993
127
128	0.00924171	0.0120447	0.0144825	0.00809993
129	0.0104167	0.0153882	0.0292049	0.0371888	0.0126032	0.00375825	0	0
130	0.0165379	0.0309831	0.0553567	0.165327	0.00991376	0.00409357	0	0
131	0.0569154	0.0262065	0.0381302	0.167	0.01592	0.00510232	0	0.00387292
132	0.0532641	0.0212349	0.0383032	0.167187	0.0202118	0.00496143	0	0
133	0.0465654	0.0276946	0.0395139	0.108411	0.0215009	0.00486666	0	0.00683731
134	0.0418272	0.0287946	0.0366221	0.0816637	0.0213462	0.00295028	0	0.00638153
135	0.0366692	0.0274799	0.0319685	0.0792229	0.0222872	0.00207933	0	0.00597798
136	0.0337209	0.0243878	0.0386909	0.0839682	0.0224203	0.00396588	0	0.00577122
137	0.0108592	0.0225638	0.0302452	0.0635929
138	0.013012	0.0214418	0.0300629	0.0642155
139		0.0209663	0.0277041	0.0640567
140	0.00921939	0.02601	0.0275392	0.0697636
141	0.0105439	0.02204	0.0254269	0.0799379
142	0.00823771	0.0280457	0.024155	0.0674176	0.0159848	0.00636567	0	0.0052013
143
144
145		0.0239071	0.0209705	0.0654176
146	0.00840064	0.0252647	0.0220051	0.0654176
147
148	0.00966169	0.0247918	0.025042	0.0649866				0.0052013
149	0.138886	0.120025	0.026681	0.141919	0.235118	0.0692772	0.154051	0.0997483
150	0.223948	0.257305	0.266709	0.402103	0.522932	0.199013	0.220737	0.309624
151	0.228361	0.222068	0.317969	0.384162	0.456148	0.207257	0.195084	0.243776
152	0.207745	0.171844	0.251279	0.422324	0.350436	0.180567	0.144998	0.159189
153	0.176533	0.150994	0.212512	0.27632	0.287668	0.127566	0.0907235	0.125088
154	0.161915	0.135405	0.174073	0.193835	0.190163	0.0808687	0.053119	0.0898426
155	0.0798629	0.0919025	0.145392	0.17038	0.161693	0.0709809	0.0387083	0.0868428
156	0.0625192	0.0819297	0.124524	0.114951	0.14363	0.0531706	0.0177177	0.0536792
157	0.0509395	0.0685935	0.103001	0.0986835	0.131902	0.0405062	0.0224543	0.0419453
158	0.0425257	0.0525798	0.0964476	0.0833671
159	0.0331544	0.0496086	0.084887	0.0754041	0.114744	0.0388609	0.0268767	0.050139
160
161
162	0.0276752	0.0544061	0.0710774	0.0649316	0.120773	0.0364865	0.0400878	0.0381232
163
164
165	0.0303685	0.0511185	0.0665758	0.0949247	0.116644	0.0376725	0.0268767	0.0457597
166
167
168	0.0276296	0.0384585	0.0553207	0.0862267	0.135838	0.0395308	0.0268767	0.0458876
169
170
171
172	0.030739	0.0529279	0.0814202	0.0753334	0.123047	0.0458706	0.0268767	0.0422916
173
174
175	0.0252386	0.0477854	0.0725415	0.0753334	0.130899	0.0463836	0.0268767	0.0455034
176
177
178
179	0.0315714	0.0506601	0.0828273	0.0753334
Fig 1f
	Control						BBR
Glucose	0.967074	1.24741	1.03121	1.02313	1.21933	0.511845	1.48148	2.98537	1.23228	1.99546	1.33503	1.19683
Glucose + Glibenclamide	1.49546	2.67245	2.95976	2.31695	2.08052	1.64203	2.44542	4.888	3.97414	2.71316	4.09302	3.00738
Fig 1g
	Control						BBR
Glucose	1.35096	1.17822	0.809385	0.988632	1.17822	0.494588	2.26344	1.08919	1.64559	1.824	1.74483	1.04529
Glucose + Verapamil	0.252939	0.133179	0.17172	0.342215	0.234231	0.229245	0.237631	0.305067	0.215395	0.230955	0.346931	0.403207

## Sheet: Fig. 2
Fig 2a
time	WT-DMSO								WT-BBR
0		9.6	7.3	8.2	6.6	9.9	5.7	6.3	6.2	6.4	5.8	7.6	7.1	6.3	5.6
15	17.4	16.7	11.3	14.5	16.3	18.5	13.3	13.7	14.6	12.2	9.9	13.2	16.3	13.7	8.6
30	17.8	12.9	21.5	19.8	21.1	23.9	13.6	10	16.3	10	8.3	16.2	15.8	15.9	8.2
60	18.9	12.3	14.7	11.2	10.4	19.6	12.3	5.8	9.6	8.7	4.9	12.8	10.3	10.8	5.7
120	19.9	13.3	11.2	6.9	4.4	12.1	11.1	5.5	8.8	5.3	3.3	6.7	6.6	6.9	4
Fig 2b
time	WT-DMSO					WT-BBR
0	1.165	1.733	1.677	1.265	0.759	1.796	1.396	1.248	1.792	0.63
15	1.718	1.857	1.925	1.792	1.153	2.519	3.949	2.073	4.805	2.511
30	1.578	1.5	1.685	1.313	1.4	1.953	2.164	1.925	1.911	1.375
Fig 2c
Fig 2d
time	KO-DMSO										KO-BBR
0	10.2	9.7	10	6.4	4.6	4.4	7.6	10.2	7.2	8.4	9.2	7.3	7.6	5.3	4	5.4	10.1
15	30.3	23.8	9.1	19.7	19.3	17	19.4	17.5	17.8	14.4	31.2	14.1	20.8	12.9	12.1	17.5	20.4
30	27.3	21.7	16.2	17.4	21.4	16.2	21.6	21.1	19.6	19	32.8	15.2	20.4	14.4	12.7	16.3	22.3
60	29.9	23.4	16.3	12.3	15.5	10.9	31.5	21.9	10	10.8	35	10.1	19.4	7.8	8.8	9	27.1
120	20.4	7.8	10.1	4.2	14.5	4.7	14.4	10.4	3.9	4.6	19.9	8	10.6	4.8	3.2	4.7	17.5
Fig 2e
time	KO-DMSO									KO-BBR
0	0.933	0.699	1.998	0.924	0.797	0.499	0.615	0.692	1.008	1.578	1.028	1.005	1.233	0.663	0.585	1.555	0.928
15	0.813	0.852	3.229	0.673	1.438	0.718	0.698	0.846	0.946	1.464	1.607	1.109	1.516	0.842	0.97	1.005	0.911
30	0.995	0.738	2.321	0.673	0.878	1.008	0.559	0.878	1.126	1.34	1.585	0.878	0.907	0.771	0.89	0.952	1.073
Fig 2f
time	WT-DMSO						WT-BBR
0	3.9	4.3	5.3	6	5.6	4.3	3.8	4.8	6.6	5
15	30.4	30.4	30.4	24.6	30.4	19	28	22.5	23	20
30	33.6	35.5	31.2	31.1	30.8	24.5	33.6	24.6	24.2	23
60	30.4	30.4	30.4	30.4	23.8	23.8	30.4	22.2	20.3	14
120	30.4	30.4	20.5	22.9	9.4	13.8	14.2	12.6	6.7	6.8
180	10.9	19.3	9.4	9.1	6	6.7	7.9	8.3	5	4.9
Fig 2g
time	Control-DMSO										WT-BBR
0	0.232	0.265	0.274	0.318	0.954	0.479	0.254	0.302	0.457	0.362	0.246	0.565	0.352	0.373	0.516	0.535	0.521	0.605
15	0.544	0.536	0.386	0.576	0.644	0.724	0.742	0.851	0.625	0.709	0.74	1.075	1.051	0.774	0.564	0.792	0.97	1.336
30	0.366	0.32	0.444	0.336	0.352	0.41	0.624	0.584	0.437	0.706	0.346	1.437	0.228	1.196	0.409	1.063	0.442	1.111
Fig 2h
Fig 2i
time	KO-DMSO				KO-BBR
0	4.7	4.7	4.6	5.6	4.6	5.3	5.8	4.5
15	23	26.6	32	32	31	36	29	28
30	37	38	33	34	35	40	33	32
60	32	35	29	31	32	34	32	29
120	25	30.4	12.1	15.7	17	30.4	11.8	12.5
180	16.1	23.4	6.1	6.4	8.1	22.9	5.1	4.8
Fig 2j
time	KO-DMSO				KO-BBR
0	0.274	0.27	0.333	0.241	0.261	0.32	0.291	0.259
15	0.31	0.285	0.416	0.294	0.274	0.445	0.513	0.35
30	0.339	0.32	0.35	0.385	0.293	0.546	0.419	0.293

## Sheet: Fig. 3
Fig 3c
Fig 3d

## Sheet: Fig. 4
Fig 4a
Fig 4c
V (mV)	Ctrl								Berberine
-60	0.509193	0.516988	1.43493	0.0422415	1.77763	0.0306604	0.126399	0.00538824	0.26631	0.151177	0.312379	0.0582394	0.0196845	0.153555	0.0206478	0.0963114
-50	1.1387	1.09258	3.07348	0.566254	4.41113	0.407256	0.437007	0.425884	0.419848	0.169178	0.721301	0.566484	0.426827	1.8304	0.0982854	0.375607
-40	1.84038	2.17025	4.8312	2.00665	7.03969	1.92837	1.11255	1.03598	0.641379	0.36111	1.57763	1.2197	1.13931	4.40747	0.267181	0.773645
-30	2.6027	3.79814	6.97295	3.63752	10.1545	4.69199	2.77174	2.74864	0.951439	0.715172	2.407	2.09825	2.12849	7.04923	0.682	2.38373
-20	3.77735	7.27092	10.1782	7.07059	15.576	10.3302	6.60797	8.65289	1.58862	1.3194	3.31172	3.17125	3.96322	9.87443	1.64109	7.36877
-10	7.03889	14.6041	16.2713	13.9454	24.8562	21.1817	14.6478	23.4321	2.53541	2.99228	4.38609	4.65683	6.33454	12.8654	3.65134	14.7818
0	13.8992	28.8288	26.1832	27.0293	34.297	38.6346	26.2429	40.1445	4.26583	6.20083	5.944	6.26041	8.44599	15.5601	6.5502	19.5871
10	27.7275	44.4339	33.2779	41.6933	37.1854	57.3735	38.064	45.2375	6.07414	8.58132	8.00474	7.37811	8.61174	15.4366	9.50558	19.4758
20	35.8334	48.6434	31.2069	47.1202	34.4038	61.0013	43.3884	39.349	6.63589	8.55176	9.39831	7.99625	8.08371	13.6508	10.8367	16.5398
30	33.5082	39.8819	27.4411	41.4495	32.4145	50.5235	35.9724	31.5387	5.73881	9.45512	9.22958	8.44745	7.20776	12.7513	8.98266	13.5184
40	28.2291	30.832	23.7032	34.7395	31.8836	41.6786	23.5115	23.9219	5.00837	6.63052	9.11815	9.01778	7.222	12.5441	5.86735	10.5486
50	24.2645	23.9241	22.2981	30.4214	31.9738	39.731	15.5031	18.2436	4.46399	5.33186	9.24245	9.52827	8.02072	12.7035	3.86519	8.25452
60	23.375	19.3918	18.44	26.7118	32.7308	36.2106	11.6575	14.7697	4.22573	4.24985	11.1279	9.49438	8.02974	12.9838	2.90352	6.44504
Fig 4d
V (mV)	Ctrl								Berberine
-60	0.690484	1.5428	2.16987	0.847998	2.3946	2.35881	0.657672	0.292377	0.595457	0.472206	0.717375	1.11299	0.503344	0.74677	0.390935	0.2115
-50	0.674478	1.49103	2.22463	0.860483	2.61784	1.76016	0.459651	0.1601	0.46687	0.332639	0.479695	0.878786	0.436817	1.1466	0.372316	0.326897
-40	0.800747	1.55019	2.40061	1.27871	2.34092	1.53751	0.950662	0.195174	0.495165	0.360976	0.607208	1.58212	0.601703	2.06878	0.442803	0.408532
-30	0.696709	2.34884	2.9843	1.42124	3.09239	2.01496	2.01149	0.282356	0.483118	0.431182	0.881454	1.35929	0.847497	3.33705	0.613701	1.2536
-20	0.850543	4.05706	4.21131	2.47721	5.0113	4.99094	5.29702	2.52706	0.843665	0.655335	0.937709	2.73712	2.12879	4.59099	1.21151	3.93647
-10	1.71041	8.83662	9.09884	5.58686	14.7937	11.0938	11.7155	8.92949	1.64572	1.72915	1.17773	5.33672	3.7706	5.06462	2.4344	7.57778
0	5.81414	20.4639	22.6156	12.9402	29.8998	23.8957	20.9387	15.9512	3.49076	3.95123	1.9339	8.37454	6.6003	6.95184	4.11279	10.3851
10	20.046	40.9921	39.4662	26.8134	37.1802	44.6434	28.123	31.0261	5.64123	6.83816	4.76122	9.19973	8.16847	7.75307	5.43675	13.8385
20	37.7245	56.7284	45.4312	39.536	40.9742	51.0317	32.4019	23.6557	6.45238	8.25159	6.76392	9.01403	8.39128	7.8208	5.94081	11.8621
30	49.9353	60.2434	50.7267	47.611	41.8025	53.2648	35.1685	33.5854	7.66569	8.77176	9.5045	9.79014	9.15341	8.5864	6.41427	12.0435
40	49.1304	60.7635	50.4615	49.4829	45.9977	55.237	37.3269	40.7848	8.17249	9.78335	9.47544	9.29705	9.56704	9.27243	7.12778	11.9029
50	52.8794	61.2762	51.5594	52.679	47.3718	56.875	41.3187	44.8143	9.04755	10.8006	9.66905	9.49563	9.51744	10.4208	7.88718	12.5086
60	54.5528	61.9097	51.7305	52.4602	50.3537	57.1361	41.3977	47.2033	9.79991	11.8206	8.57301	10.3353	9.44991	11.2225	8.26755	12.949
Fig 4f
V (mV)	Control								BBR
-20	1323.34	1801.72	1884.13	865.414	1770.47	1173.36	1479.44	1176.85	1409.47	1455.78	1790.61	2389.29	1503.87	1166.64	811.444	1503.87
-10	1432.21	1562.1	1616.35	919.616	1516.43	1020.5	1079.05	1019.93	1682.8	1801.58	1664.23	1866.82	616.635	1027.24	603.297	1323.23
0	1484.12	1497.96	1391.68	999.417	1240.08	764.186	915.813	763.324	1612.77	2019.77	982.833	1129.75	622.914	770.872	1083.73	1174.66
10	974.505	1064.8	794.554	1019.5	945.171	589.721	688.46	587.996	970.473	1459.34	626.278	580.035	826.06	596.487	876.858	847.932
20	540.205	601.88	364.838	552.525	503.211	414.681	494.663	412.877	585.279	893.133	368.288	390.932	478.4778*	420.327	596.974	542.489
Fig 4i
V (mV)	Control								BBR
-120	9.13775	20.3458	10.7108	17.678	14.9083	13.3981	16.2931	14.5561	8.79627	10.6652	10.4796	9.79352	8.31811	8.06053	9.98034	8.72405
-100	10.0409	11.1047	14.9149	14.9408	14.4932	12.0202	14.717	13.0989	11.2546	11.3831	11.1469	10.9067	9.19448	9.45674	11.2615	9.85264
-80	9.983	13.7141	15.0274	13.0899	15.1796	12.9082	14.1347	13.3988	11.7851	11.7573	10.4404	10.204	9.4284	9.06769	11.3276	9.56669
Fig 4j
time	Control	BBR
0	1023.34	390.226
0.0005	1005.2	375.998
0.001	996.472	385.58
0.0015	977.084	375.063
0.002	974.919	363.891
0.0025	960.719	352.883
0.003	926.303	341.874
0.0035	918.408	330.876
0.004	904.718	320.109
0.0045	878.133	309.64
0.005	855.879	299.326
0.0055	834.294	288.858
0.006	807.455	278.042
0.0065	791.568	266.976
0.007	768.263	256.016
0.0075	744.735	245.576
0.008	730.313	235.879
0.0085	714.554	226.847
0.009	701.023	218.191
0.0095	678.387	209.679
0.01	663.455	201.225
0.0105	651.739	192.887
0.011	628.339	184.867
0.0115	611.306	177.426
0.012	592.872	170.765
0.0125	583.48	164.808
0.013	563.009	159.265
0.0135	545.88	153.751
0.014	539.003	148.102
0.0145	518.787	142.386
0.015	504.11	136.757
0.0155	494.813	131.34
0.016	479.404	126.202
0.0165	472.209	121.478
0.017	463.549	117.247
0.0175	447.089	113.526
0.018	433.399	110.181
0.0185	422.033	107.019
0.019	413.533	103.867
0.0195	397.359	100.638
0.02	397.073	97.293
0.0205	391.215	94.0156
0.021	380.199	91.1334
0.0215	371.921	88.8778
0.022	357.627	87.1523
0.0225	347.439	85.6293
0.023	337.76	84.1159
0.0235	327.19	82.6411
0.024	326.967	81.3494
0.0245	321.459	80.2408
0.025	312.099	79.0938
0.0255	305.827	77.6478
0.026	298.855	75.8163
0.0265	288.572	73.8113
0.027	287.075	71.9413
0.0275	281.058	70.4472
0.028	281.249	69.3386
0.0285	274.691	68.4422
0.029	275.232	67.5554
0.0295	273.258	66.63
0.03	268.068	65.801
0.0305	261.892	65.1551
0.031	255.015	64.7792
0.0315	254.824	64.731
0.032	254.538	65.0973
0.0325	254.92	65.772
0.033	255.047	66.389
0.0335	253.105	66.5625
0.034	250.271	66.1287
0.0345	249.253	65.2322
0.035	244.19	64.1333
0.0355	245.241	63.0634
0.036	234.512	62.1765
0.0365	242.503	61.5307
0.037	240.402	61.0584
0.0375	241.962	60.5957
0.038	238.714	59.9691
0.0385	230.564	59.0726
0.039	234.416	57.9352
0.0395	239.065	56.6917
0.04	235.372	55.5157
0.0405	229.609	54.5999
0.041	232.506	54.0505
0.0415	230.405	53.8577
0.042	224.802	53.877
0.0425	224.451	53.9734
0.043	223.592	54.0891
0.0435	223.624	54.1951
0.044	221.777	54.3108
0.0445	213.595	54.5614
0.045	217.67	55.0241
0.0455	216.269	55.6506
0.046	210.22	56.2772
0.0465	212.767	56.7495
0.047	215.951	57.0773
0.0475	211.876	57.4532
0.048	211.43	58.0509
0.0485	206.973	58.8124
0.049	209.138	59.4968
0.0495	204.744	59.8245
0.05	206.973	59.7185
0.0505	200.223	59.2943
0.051	201.083	58.716
0.0515	205.922	58.1087
0.052	197.708	57.5882
0.0525	198.377	57.2219
0.053	200.828	57.0002
0.0535	199.809	56.8363
0.054	198.44	56.6724
0.0545	198.95	56.5375
0.055	205.763	56.4411
0.0555	203.12	56.2868
0.056	206.463	55.9495
0.0565	210.443	55.4097
0.057	213.818	54.7349
0.0575	214.709	54.0216
0.058	213.245	53.3468
0.0585	217.256	52.7492
0.059	217.766	52.219
0.0595	220.981	51.7949
0.06	226.075	51.525
0.0605	222.637	51.4671
0.061	222.859	51.6599
0.0615	224.451	51.978
0.062	221.936	52.3154
0.0625	221.331	52.6046
0.063	220.249	52.7877
0.0635	221.49	52.7974
0.064	224.451	52.5949
0.0645	220.026	52.2576
0.065	223.305	51.8913
0.0655	227.285	51.6021
0.066	222.605	51.4382
0.0665	222.987	51.4286
0.067	229.322	51.5828
0.0675	228.686	51.872
0.068	224.706	52.2286
0.0685	226.075	52.5082
0.069	220.917	52.566
0.0695	221.873	52.3636
0.07	219.93	52.0359
0.0705	221.236	51.8238
0.071	217.001	51.872
0.0715	217.256	52.1226
0.072	216.301	52.3732
0.0725	215.919	52.5467
0.073	215.155	52.7106
0.0735	213.054	53.0287
0.074	217.893	53.4818
0.0745	215.537	53.8577
0.075	215.282	53.9541
0.0755	219.771	53.7806
0.076	221.873	53.6264
0.0765	221.108	53.7806
0.077	226.616	54.2626
0.0775	221.936	54.8698
0.078	221.809	55.3422
0.0785	226.011	55.5832
0.079	226.935	55.5928
0.0795	222.987	55.4193
0.08	229.768	55.1012
0.0805	233.016	54.6771
0.081	234.162	54.2144
0.0815	233.079	53.8191
0.082	229.354	53.6071
0.0825	233.429	53.5974
0.083	231.01	53.7999
0.0835	231.933	54.2144
0.084	226.298	54.7927
0.0845	226.871	55.4579
0.085	225.343	56.123
0.0855	231.678	56.7881
0.086	228.558	57.5111
0.0865	230.946	58.2822
0.087	230.182	59.0341
0.0875	224.929	59.6221
0.088	230.882	59.9884
0.0885	235.785	60.1426
0.089	237.314	60.1523
0.0895	229.768	60.1233
0.09	230.564	60.0848
0.0905	233.175	60.0173
0.091	231.296	59.892
0.0915	234.385	59.757
0.092	232.156	59.7281
0.0925	235.849	59.8631
0.093	236.167	60.0751
0.0935	236.677	60.2101
0.094	237.027	60.2005
0.0945	240.083	60.0655
0.095	243.299	59.8342
0.0955	240.752	59.4389
0.096	244.891	58.8702
0.0965	244.572	58.1955
0.097	246.419	57.5207
0.0975	243.617	56.9809
0.098	244.859	56.6531
0.0985	247.374	56.6146
0.099	248.552	56.8459
0.0995	246.26	57.2508
0.1	240.975	57.6653
0.1005	240.306	58.0316
0.101	242.567	58.3304
0.1015	240.402	58.6292
0.102	243.14	58.9762
0.1025	245.082	59.4197
0.103	246.069	59.892
0.1035	246.801	60.3161
0.104	245.368	60.5764
0.1045	242.248	60.6535
0.105	246.419	60.615
0.1055	243.235	60.5186
0.106	248.075	60.3836
0.1065	251.258	60.2101
0.107	251.768	60.0269
0.1075	251.481	59.9306
0.108	250.462	59.9113
0.1085	246.037	59.8631
0.109	253.742	59.7185
0.1095	252.468	59.6221
0.11	254.792	59.6799
0.1105	255.461	59.7763
0.111	257.88	59.7378
0.1115	252.882	59.5835
0.112	248.425	59.5353
0.1125	255.429	59.8534
0.113	255.588	60.5475
0.1135	255.015	61.3957
0.114	256.48	62.1187
0.1145	254.92	62.5428
0.115	253.041	62.6489
0.1155	257.085	62.5139
0.116	261.255	62.2826
0.1165	262.051	62.0898
0.117	259.377	62.0223
0.1175	260.109	62.0223
0.118	259.377	61.9741
0.1185	256.989	61.8199
0.119	266.063	61.5403
0.1195	254.378	61.1258
0.12	256.607	60.615
0.1205	263.102	60.0848
0.121	255.652	59.6606
0.1215	260.618	59.3907
0.122	261.319	59.3136
0.1225	256.416	59.4004
0.123	258.04	59.6221
0.1235	261.765	59.8631
0.124	264.089	60.0269
0.1245	265.681	60.0077
0.125	261.16	59.7956
0.1255	268.896	59.4197
0.126	262.21	58.9281
0.1265	267.973	58.4654
0.127	264.853	58.1762
0.1275	263.547	58.2051
0.128	262.688	58.5521
0.1285	258.867	59.0919
0.129	263.388	59.6317
0.1295	266.285	60.0366
0.13	260.491	60.2872
0.1305	260.3	60.3836
0.131	260.268	60.3258
0.1315	260.555	60.1426
0.132	259.472	59.9498
0.1325	258.899	59.8727
0.133	258.326	59.9113
0.1335	260.3	59.998
0.134	258.931	60.0655
0.1345	263.261	60.1523
0.135	267.272	60.2583
0.1355	266.699	60.345
0.136	265.935	60.4222
0.1365	260.618	60.5475
0.137	270.615	60.8174
0.1375	270.966	61.203
0.138	273.353	61.55
0.1385	277.492	61.6078
0.139	268.228	61.2897
0.1395	270.106	60.721
0.14	269.883	60.239
0.1405	269.215	60.0751
0.141	269.183	60.2969
0.1415	270.838	60.8077
0.142	272.398	61.5211
0.1425	274.882	62.3693
0.143	276.473	63.1501
0.1435	278.766	63.5743
0.144	267.241	63.5164
0.1445	263.675	63.073
0.145	264.503	62.5236
0.1455	264.662	62.1283
0.146	262.783	61.9163
0.1465	267.623	61.7428
0.147	260.332	61.4825
0.1475	264.534	61.1066
0.148	265.394	60.7017
0.1485	269.788	60.3836
0.149	273.608	60.2294
0.1495	274.691	60.2679
0.15	265.108	60.4222
0.1505	269.597	60.5089
0.151	269.597	60.345
0.1515	274.022	59.9498
0.152	271.666	59.6317
0.1525	271.762	59.7474
0.153	268.546	60.4029
0.1535	274.468	61.3283
0.154	276.792	62.1187
0.1545	277.811	62.5139
0.155	274.691	62.5043
0.1555	276.824	62.2247
0.156	278.734	61.8392
0.1565	278.989	61.4536
0.157	277.588	61.1162
0.1575	280.294	60.7692
0.158	273.608	60.48
0.1585	281.79	60.3547
0.159	283.35	60.4993
0.1595	283.955	60.8367
0.16	289.208	61.2512
0.1605	293.443	61.762
0.161	301.975	62.4946
0.1615	292.137	63.42
0.162	299.142	64.2876
0.1625	292.297	64.9141
0.163	290.036	65.2612
0.1635	284.624	65.319
0.164	286.534	65.2419
0.1645	294.652	65.1069
0.165	290.354	64.8563
0.1655	284.082	64.6635
0.166	285.897	64.596
0.1665	283.86	64.5768
0.167	283.414	64.7406
0.1675	281.408	65.1937
0.168	286.311	65.7335
0.1685	282.204	66.2155
0.169	280.931	66.4468
0.1695	288.285	66.1384
0.17	290.928	65.3479
0.1705	297.581	64.5671
0.171	291.501	64.2008
0.1715	291.023	64.3647
0.172	292.137	64.7021
0.1725	287.394	64.7888
0.173	288.922	64.6057
0.1735	283.732	64.2587
0.174	284.051	63.8152
0.1745	282.841	63.2176
0.175	282.905	62.4272
0.1755	287.648	61.5211
0.176	286.216	60.4896
0.1765	283.35	59.3715
0.177	288.19	58.5232
0.1775	288.699	58.3304
0.178	288.062	58.7642
0.1785	289.972	59.3811
0.179	288.19	59.7378
0.1795	290.036	59.7088
0.18	288.03	59.6124
0.1805	279.498	59.786
0.181	280.931	59.9691
0.1815	277.237	59.8631
0.182	279.975	59.6221
0.1825	282.3	59.5257
0.183	285.515	59.6606
0.1835	284.974	59.8245
0.184	290.991	59.7667
0.1845	288.03	59.41
0.185	290.323	58.957
0.1855	290.959	58.7931
0.186	289.813	59.0919
0.1865	289.304	59.651
0.187	288.635	60.1523
0.1875	288.285	60.4414
0.188	281.854	60.5571
0.1885	275.104	60.586
0.189	283.573	60.8174
0.1895	285.292	61.2319
0.19	283.35	61.5885
0.1905	284.465	62.138
0.191	287.171	63.314
0.1915	285.706	64.7406
0.192	287.139	65.7046
0.1925	285.897	66.042
0.193	290.514	66.148
0.1935	283.096	66.1384
0.194	285.356	66.0227
0.1945	284.815	66.0227
0.195	286.184	66.1191
0.1955	289.559	66.013
0.196	298.314	65.7046
0.1965	289.304	65.5214
0.197	294.048	65.6082
0.1975	293.124	65.6082
0.198	291.851	65.078
0.1985	295.639	64.1333
0.199	295.639	63.4007
0.1995	296.244	63.2176
0.2	295.767	63.5261
0.2005	296.977	63.9502
0.201	296.276	64.2105
0.2015	297.104	64.2297
0.202	297.486	63.9502
0.2025	295.83	63.42
0.203	291.692	63.0055
0.2035	296.244	62.9188
0.204	295.385	63.1501
0.2045	295.48	63.6707
0.205	295.544	64.3454
0.2055	292.488	64.8467
0.206	296.435	64.8274
0.2065	296.244	64.5864
0.207	290.8	64.7406
0.2075	294.716	65.3286
0.208	291.405	65.7624
0.2085	286.852	65.7335
0.209	284.369	65.6275
0.2095	284.146	65.9745
0.21	290.482	66.8613
0.2105	287.425	67.7963
0.211	286.916	68.018
0.2115	289.654	67.3336
0.212	287.521	66.2637
0.2125	292.074	65.3865
0.213	289.75	64.9623
0.2135	290.323	64.8081
0.214	295.48	64.5093
0.2145	294.843	63.9984
0.215	292.901	63.5164
0.2155	296.467	63.1116
0.216	296.786	62.591
0.2165	300.001	61.9934
0.217	301.593	61.5114
0.2175	305.445	61.0294
0.218	305.604	60.1715
0.2185	307.324	59.0726
0.219	307.069	58.4172
0.2195	309.966	58.3882
0.22	311.494	58.5425
0.2205	310.189	58.5618
0.221	307.897	58.7256
0.2215	307.037	59.1594
0.222	311.272	59.6799
0.2225	309.425	60.3065
0.223	313.182	61.1162
0.2235	309.616	61.8102
0.224	310.412	62.0898
0.2245	308.151	62.0416
0.225	314.487	61.9645
0.2255	312.736	62.1091
0.226	305.668	62.4272
0.2265	308.502	62.5621
0.227	301.561	62.4272
0.2275	302.739	62.3501
0.228	306.846	62.5236
0.2285	305.891	62.832
0.229	300.67	63.0923
0.2295	298.537	63.1887
0.23	305.668	63.208
0.2305	301.593	63.5743
0.231	303.503	64.4322
0.2315	302.835	65.1744
0.232	304.458	65.3479
0.2325	304.172	65.4154
0.233	302.516	65.772
0.2335	305.604	65.9938
0.234	300.988	65.6853
0.2345	302.835	65.0587
0.235	307.292	64.4129
0.2355	304.363	64.0562
0.236	307.069	64.1912
0.2365	303.503	64.5768
0.237	305.859	64.7503
0.2375	306.814	64.7214
0.238	311.558	64.596
0.2385	308.056	64.2105
0.239	311.176	63.4971
0.2395	311.622	62.7453
0.24	316.652	62.2151
0.2405	313.118	61.762
0.241	319.072	61.0969
0.2415	316.015	60.1715
0.242	319.804	59.4775
0.2425	320.632	59.4968
0.243	324.197	59.7667
0.2435	321.459	59.5353
0.244	324.739	58.8317
0.2445	315.156	58.2726
0.245	321.841	58.2918
0.2455	314.583	58.7642
0.246	311.94	59.3329
0.2465	315.856	59.7956
0.247	310.285	59.9595
0.2475	313.309	59.8149
0.248	310.794	59.7667
0.2485	309.839	59.7667
0.249	311.845	59.545
0.2495	313.787	59.3618
0.25	313.118	59.651
0.2505	312.354	60.3547
0.251	316.779	61.1355
0.2515	310.444	61.656
0.252	305.732	62.1573
0.2525	309.011	63.1887
0.253	307.578	64.4996
0.2535	313.85	65.2515
0.254	310.667	65.3383
0.2545	314.71	65.0973
0.255	307.992	64.5864
0.2555	306.878	64.1141
0.256	309.839	64.2876
0.2565	302.612	65.1262
0.257	307.674	65.9938
0.2575	309.871	66.3504
0.258	308.438	66.1673
0.2585	315.219	65.7624
0.259	310.062	65.5214
0.2595	309.17	65.3865
0.26	310.38	65.0105
0.2605	312.768	64.4707
0.261	308.12	64.0755
0.2615	311.781	63.6707
0.262	316.015	63.1212
0.2625	313.564	62.7645
0.263	313.946	62.9381
0.2635	314.965	63.4875
0.264	314.805	63.9406
0.2645	313.341	64.1044
0.265	316.015	64.2105
0.2655	311.781	64.5286
0.266	307.292	64.9141
0.2665	308.12	65.1744
0.267	316.556	65.2997
0.2675	312.449	65.213
0.268	318.562	64.7696
0.2685	320.536	64.1141
0.269	320.25	63.7092
0.2695	323.338	63.9406
0.27	321.459	64.6539
0.2705	319.74	65.3576
0.271	320.186	65.801
0.2715	320.345	66.2058
0.272	319.517	66.9673
0.2725	321.3	68.0952
0.273	321.937	69.088
0.2735	314.965	69.4832
0.274	318.18	69.4158
0.2745	312.863	69.2904
0.275	318.276	69.2133
0.2755	315.347	69.2326
0.276	317.13	69.464
0.2765	317.607	69.7531
0.277	317.066	69.8399
0.2775	319.167	69.435
0.278	312.991	68.5771
0.2785	312.991	67.6517
0.279	315.633	66.8517
0.2795	314.169	66.1769
0.28	318.467	65.5985
0.2805	325.948	65.0395
0.281	324.802	64.6635
0.2815	321.173	64.5382
0.282	323.306	64.5286
0.2825	321.459	64.6924
0.283	318.912	65.0105
0.2835	319.677	65.1648
0.284	319.04	64.9816
0.2845	316.747	64.5478
0.285	316.684	64.0562
0.2855	313.086	63.8634
0.286	313.723	64.3165
0.2865	317.575	65.213
0.287	314.36	65.7528
0.2875	313.723	65.666
0.288	313.118	65.5889
0.2885	318.276	65.9841
0.289	314.455	66.5914
0.2895	319.167	67.1119
0.29	317.13	67.4975
0.2905	325.28	67.6807
0.291	325.63	67.6421
0.2915	326.299	67.5361
0.292	323.593	67.4879
0.2925	320.568	67.6035
0.293	319.294	67.8735
0.2935	314.614	68.018
0.294	319.772	67.7192
0.2945	322.637	66.8999
0.295	317.83	65.9359
0.2955	318.021	65.6275
0.296	320.568	66.013
0.2965	317.384	66.2058
0.297	317.066	65.6275
0.2975	320.218	64.625
0.298	317.13	63.796
0.2985	326.299	63.2369
0.299	324.802	62.8127
0.2995	325.184	62.4368
0.3	329.355	62.0705
0.3005	326.967	61.9259
0.301	329.069	62.3501
0.3015	331.456	63.1694
0.302	332.252	63.767
0.3025	330.692	63.796
0.303	327.445	63.5453
0.3035	323.784	63.314
0.304	327.254	63.2754
0.3045	326.744	63.6803
0.305	320.759	64.4996
0.3055	322.128	65.3576
0.306	314.009	66.0709
0.3065	316.461	66.7649
0.307	317.83	67.3722
0.3075	317.83	67.6517
0.308	313.054	67.5168
0.3085	313.405	67.1601
0.309	316.843	67.0059
0.3095	321.205	67.2083
0.31	317.289	67.4879
0.3105	315.729	67.5746
0.311	315.124	67.6807
0.3115	314.742	68.2494
0.312	313.882	69.1266
0.3125	318.626	69.5603
0.313	315.219	69.2808
0.3135	319.294	68.6832
0.314	323.179	68.1723
0.3145	318.18	67.7674
0.315	318.849	67.189
0.3155	320.855	66.3697
0.316	319.517	65.5503
0.3165	322.51	65.0395
0.317	320.95	64.8949
0.3175	324.802	64.731
0.318	314.105	64.2683
0.3185	318.626	63.8634
0.319	318.562	64.0466
0.3195	322.064	64.9431
0.32	332.38	66.3504
0.3205	332.189	67.9506
0.321	325.407	69.3868
0.3215	325.057	70.3797
0.322	327.795	70.8135
0.3225	332.857	70.987
0.323	330.756	71.3822
0.3235	323.593	71.9606
0.324	332.73	72.2208
0.3245	332.984	71.6714
0.325	332.411	70.4086
0.3255	327.922	69.2615
0.326	330.533	68.7892
0.3265	326.299	68.7217
0.327	324.134	68.5771
0.3275	326.713	68.259
0.328	330.374	67.9216
0.3285	327.254	67.5939
0.329	329.291	67.2372
0.3295	323.975	67.0637
0.33	326.872	67.218
0.3305	328.846	67.4204
0.331	330.374	67.3915
0.3315	326.967	67.1119
0.332	328.241	66.6685
0.3325	338.047	66.1673
0.333	334.576	65.8588
0.3335	332.189	65.8203
0.334	334.353	65.8395
0.3345	331.966	65.3768
0.335	328.623	64.1719
0.3355	324.643	62.6682
0.336	323.624	61.4921
0.3365	330.374	61.0102
0.337	333.908	61.3475
0.3375	337.76	62.1573
0.338	337.919	62.9477
0.3385	340.753	63.4875
0.339	335.086	63.8827
0.3395	333.43	64.0948
0.34	340.084	63.6514
0.3405	337.314	62.5621
0.341	341.199	61.4729
0.3415	335.34	60.8367
0.342	341.262	60.6439
0.3425	340.275	60.721
0.343	338.874	60.8656
0.3435	337.06	60.9041
0.344	340.657	60.7306
0.3445	337.76	60.3643
0.345	335.309	59.998
0.3455	329.737	59.7474
0.346	332.73	59.6703
0.3465	336.264	59.8824
0.347	334.927	60.1137
0.3475	332.634	60.0366
0.348	330.31	59.8245
0.3485	330.374	59.8149
0.349	332.252	60.133
0.3495	332.825	60.8849
0.35	329.801	61.9356
0.3505	332.38	62.7645
0.351	326.808	62.9477
0.3515	333.048	62.7356
0.352	341.994	62.6103
0.3525	337.887	62.832
0.353	333.685	63.3526
0.3535	335.149	63.8152
0.354	333.271	64.0273
0.3545	335.372	64.0659
0.355	332.252	63.8634
0.3555	331.011	63.6128
0.356	332.316	63.6996
0.3565	334.672	63.9502
0.357	336.105	64.037
0.3575	334.194	64.0466
0.358	340.976	64.0177
0.3585	334.417	63.9791
0.359	339.384	64.1044
0.3595	336.709	64.1333
0.36	337.251	63.661
0.3605	340.18	63.0537
0.361	340.434	62.9188
0.3615	338.715	63.4586
0.362	341.612	64.3743
0.3625	335.945	65.078
0.363	338.779	65.4829
0.3635	334.672	66.0034
0.364	333.43	66.6878
0.3645	336.55	67.1312
0.365	335.691	67.218
0.3655	334.545	67.0734
0.366	339.447	66.736
0.3665	342.154	66.3697
0.367	339.925	66.3504
0.3675	336.55	66.6685
0.368	339.034	67.0155
0.3685	336.296	67.3144
0.369	338.938	67.7963
0.3695	342.376	68.6253
0.37	340.88	69.6857
0.3705	343.491	70.64
0.371	344.923	71.1316
0.3715	344.987	70.9966
0.372	340.976	70.3701
0.3725	341.167	69.4254
0.373	337.378	68.4615
0.3735	341.803	67.9602
0.374	341.803	67.9506
0.3745	345.688	68.0662
0.375	351.195	67.9795
0.3755	342.981	67.7192
0.376	350.877	67.3626
0.3765	355.111	66.9191
0.377	352.373	66.389
0.3775	349.731	65.8395
0.378	348.489	65.3961
0.3785	340.944	65.1069
0.379	344.446	64.7888
0.3795	345.337	64.3069
0.38	346.834	64.1141
0.3805	344.605	64.596
0.381	348.266	65.1648
0.3815	346.611	65.1551
0.382	349.444	64.837
0.3825	346.611	64.8081
0.383	349.508	65.0587
0.3835	354.634	65.0491
0.384	357.977	64.6057
0.3845	359.027	64.3165
0.385	354.666	64.6346
0.3855	353.806	65.5889
0.386	355.525	66.9963
0.3865	354.284	68.4036
0.387	351.673	69.3579
0.3875	352.405	69.8495
0.388	352.405	70.158
0.3885	349.954	70.5339
0.389	349.381	70.9966
0.3895	346.706	71.3147
0.39	346.77	71.3147
0.3905	349.285	71.0641
0.391	351.673	70.6303
0.3915	355.462	69.8592
0.392	351.896	68.9049
0.3925	349.731	68.3072
0.393	347.598	68.0373
0.3935	352.278	67.5554
0.394	349.03	66.9963
0.3945	344.923	66.6878
0.395	349.062	66.4661
0.3955	345.465	66.0998
0.396	342.759	65.5889
0.3965	341.899	64.9623
0.397	342.313	64.3069
0.3975	345.146	63.8056
0.398	341.453	63.6417
0.3985	340.625	63.9791
0.399	341.931	64.5478
0.3995	339.447	64.7021
0.4	344.287	64.2105
0.4005	344.701	63.4104
0.401	347.088	62.6874
0.4015	343.65	62.485
0.402	339.829	62.9573
0.4025	337.983	63.6899
0.403	339.766	64.2779
0.4035	342.376	64.837
0.404	339.607	65.5503
0.4045	336.487	66.0709
0.405	338.461	66.0709
0.4055	339.925	65.7046
0.406	343.841	65.2901
0.4065	337.76	64.8467
0.407	332.825	64.3165
0.4075	336.932	63.8442
0.408	337.314	63.7189
0.4085	339.32	64.0948
0.409	338.492	64.8467
0.4095	338.11	65.5407
0.41	342.599	65.7913
0.4105	341.676	65.6275
0.411	339.161	65.5503
0.4115	339.097	65.8492
0.412	342.345	66.2444
0.4125	345.051	66.3697
0.413	346.388	66.3793
0.4135	346.547	66.6974
0.414	354.411	67.459
0.4145	351.195	68.153
0.415	351.164	68.1434
0.4155	347.757	67.5746
0.416	349.03	67.0637
0.4165	347.598	66.7746
0.417	351.068	66.4083
0.4175	352.342	65.8974
0.418	351.195	65.3672
0.4185	351.96	65.0491
0.419	348.776	65.1744
0.4195	349.285	65.6757
0.42	342.727	66.1769
0.4205	348.266	66.4854
0.421	356.48	66.4468
0.4215	352.405	66.042
0.422	349.221	65.5889
0.4225	345.146	65.5021
0.423	343.968	65.5985
0.4235	339.543	65.2708
0.424	340.594	64.6153
0.4245	348.553	64.1719
0.425	344.892	64.0659
0.4255	344.382	64.0659
0.426	348.33	64.0659
0.4265	344.096	64.0466
0.427	344.541	64.0659
0.4275	340.307	64.0852
0.428	342.44	64.0562
0.4285	340.625	63.9984
0.429	342.599	63.8152
0.4295	346.388	63.4682
0.43	348.171	63.1983
0.4305	348.266	63.2465
0.431	343.109	63.5839
0.4315	343.968	64.0466
0.432	343.65	64.6828
0.4325	344.892	65.5311
0.433	345.719	66.3022
0.4335	337.06	66.5528
0.434	340.212	66.389
0.4345	346.483	66.2926
0.435	348.553	66.4757
0.4355	348.839	66.9191
0.436	352.787	67.4204
0.4365	349.285	67.4493
0.437	351.673	66.8517
0.4375	348.107	66.1384
0.438	343.045	65.8588
0.4385	343.714	66.2926
0.439	341.103	67.3144
0.4395	339.925	68.1241
0.44	344.159	68.018
0.4405	351.96	67.2758
0.441	357.754	66.6878
0.4415	355.844	66.4661
0.442	356.799	66.5625
0.4425	358.136	67.1698
0.443	356.003	68.3458
0.4435	357.849	69.4929
0.444	352.501	69.8592
0.4445	354.124	69.4158
0.445	354.857	68.8952
0.4455	354.061	68.6832
0.446	354.443	68.6542
0.4465	353.042	68.7506
0.447	342.568	69.0977
0.4475	345.178	69.6182
0.448	344.096	70.1387
0.4485	344.701	70.611
0.449	343.332	70.7267
0.4495	336.518	70.3026
0.45	341.039	69.7049
0.4505	347.725	69.1459
0.451	348.489	68.4133
0.4515	351.386	67.6807
0.452	351.227	67.4782
0.4525	352.151	67.671
0.453	356.512	67.6903
0.4535	355.111	67.6132
0.454	356.703	67.7578
0.4545	359.728	67.8445
0.455	361.988	67.7192
0.4555	356.576	67.7289
0.456	357.658	67.9988
0.4565	358.677	68.4615
0.457	359.855	69.1266
0.4575	364.472	69.7917
0.458	359.25	70.1387
0.4585	367.082	69.9459
0.459	364.758	69.435
0.4595	360.969	69.1169
0.46	362.625	69.1169
0.4605	359.282	68.9241
0.461	355.271	68.3169
0.4615	353.615	67.6999
0.462	355.398	67.5071
0.4625	348.457	67.912
0.463	352.628	68.606
0.4635	358.231	69.0013
0.464	354.124	68.9338
0.4645	352.596	68.6157
0.465	350.177	68.394
0.4655	356.831	68.5386
0.466	351.418	69.0591
0.4665	349.285	69.8592
0.467	348.33	70.7942
0.4675	350.622	71.4882
0.468	346.706	71.5075
0.4685	342.217	71.0834
0.469	347.343	70.9773
0.4695	340.88	71.3533
0.47	343.172	71.5364
0.4705	350.495	71.3051
0.471	348.617	70.987
0.4715	350.845	70.7074
0.472	349.604	70.6882
0.4725	357.881	71.3629
0.473	359.346	72.6546
0.4735	362.784	73.8403
0.474	358.104	74.3126
0.4745	358.231	74.0716
0.475	357.276	73.6957
0.4755	366.923	73.6089
0.476	364.981	73.58
0.4765	370.521	73.1462
0.477	369.916	72.1437
0.4775	363.516	70.881
0.478	365.013	69.7917
0.4785	365.681	69.1651
0.479	367.273	69.0013
0.4795	369.024	68.9531
0.48	362.466	68.6157
0.4805	368.77	68.1048
0.481	369.916	68.0662
0.4815	367.464	68.7603
0.482	367.146	69.7724
0.4825	366.35	70.5629
0.483	361.67	70.8424
0.4835	367.369	70.7074
0.484	367.464	70.3122
0.4845	368.069	69.9652
0.485	368.897	69.8592
0.4855	374.85	69.811
0.486	364.917	69.6471
0.4865	361.351	69.4832
0.487	366.127	69.4736
0.4875	369.82	69.7917
0.488	371.157	70.611
0.4885	370.966	71.7003
0.489	364.854	72.7028
0.4895	364.694	73.4836
0.49	359.791	74.0427
0.4905	361.511	74.2933
0.491	360.365	74.4475
0.4915	359.25	74.8524
0.492	365.809	75.4693
0.4925	364.599	75.7585
0.493	367.974	75.3537
0.4935	368.419	74.5632
0.494	366.095	73.9077
0.4945	365.586	73.4161
0.495	362.402	73.0595
0.4955	367.719	72.8956
0.496	365.904	72.6161
0.4965	366.063	71.8931
0.497	359.696	70.881
0.4975	364.058	69.7339
0.498	366.509	68.5675
0.4985	366.095	67.7192
0.499	362.466	67.3818
0.4995	367.974	67.459
0.5	376.124	67.8927
0.5005	373.322	68.4807
0.501	373.704	68.7988
0.5015	369.629	68.8085
0.502	373.545	68.7796
0.5025	369.311	68.6253
0.503	370.425	68.1916
0.5035	376.315	67.7771
0.504	368.992	67.5939
0.5045	366.955	67.3818
0.505	364.28	67.083
0.5055	365.809	66.9095
0.506	367.401	66.63
0.5065	361.288	65.9938
0.507	364.344	65.1069
0.5075	362.689	64.3647
0.508	365.076	64.1044
0.5085	367.018	64.2008
0.509	371.157	64.49
0.5095	367.814	65.0202
0.51	369.693	65.6757
0.5105	370.361	66.1673
0.511	368.26	66.3504
0.5115	373.004	66.4757
0.512	374.086	67.218
0.5125	371.157	68.5675
0.513	372.049	69.4929
0.5135	369.534	69.4543
0.514	366.764	68.9145
0.5145	365.458	68.2397
0.515	358.964	67.5071
0.5155	365.204	66.9963
0.516	358.009	66.8517
0.5165	361.734	67.0927
0.517	366.573	67.7771
0.5175	368.451	68.5578
0.518	369.661	68.8181
0.5185	371.699	68.4518
0.519	371.476	67.8735
0.5195	373.004	67.3915
0.52	367.401	66.9673
0.5205	372.017	66.5432
0.521	367.305	66.042
0.5215	363.803	65.1937
0.522	371.317	63.9309
0.5225	373.736	62.7549
0.523	371.317	62.2922
0.5235	371.826	62.9477
0.524	373.418	64.6442
0.5245	368.77	66.9095
0.525	374.5	68.9338
0.5255	369.024	70.0712
0.526	372.972	70.3026
0.5265	372.049	69.7917
0.527	364.79	68.7892
0.5275	369.152	67.7771
0.528	365.299	67.2662
0.5285	364.758	67.4686
0.529	363.357	68.1916
0.5295	365.809	69.0591
0.53	362.943	69.6953
0.5305	363.803	69.6471
0.531	362.529	69.088
0.5315	360.269	68.6446
0.532	365.076	68.5193
0.5325	356.066	68.4518
0.533	359.569	68.047
0.5335	360.046	67.4397
0.534	361.67	67.2951
0.5345	368.069	67.671
0.535	367.082	67.9602
0.5355	368.929	67.806
0.536	368.451	67.3144
0.5365	371.189	66.9963
0.537	367.592	67.2565
0.5375	372.686	67.7289
0.538	374.182	67.6325
0.5385	373.577	66.9481
0.539	377.652	66.3793
0.5395	372.558	66.1962
0.54	375.169	66.0612
0.5405	372.208	65.7239
0.541	379.913	65.4154
0.5415	373.641	65.6757
0.542	378.926	66.5818
0.5425	380.231	67.6903
0.543	379.467	68.5193
0.5435	378.034	68.5964
0.544	377.748	67.9024
0.5445	381.759	67.0348
0.545	382.587	66.6492
0.5455	385.993	66.6396
0.546	380.454	66.5143
0.5465	378.034	66.3215
0.547	383.765	66.1865
0.5475	375.041	65.907
0.548	373.959	65.6467
0.5485	373.036	65.5696
0.549	377.971	65.2612
0.5495	373.577	64.5768
0.55	373.004	64.0177
0.5505	379.594	63.9598
0.551	373.736	64.4033
0.5515	377.716	65.1648
0.552	377.206	65.9552
0.5525	376.57	66.7553
0.553	380.868	67.7481
0.5535	378.989	68.9241
0.554	378.544	69.8977
0.5545	371.38	70.1773
0.555	376.124	69.7146
0.5555	376.761	68.741
0.556	368.133	67.6421
0.5565	368.356	66.7649
0.557	368.642	66.1576
0.5575	372.367	65.7046
0.558	374.755	65.3672
0.5585	378.034	65.2997
0.559	377.875	65.5021
0.5595	373.418	65.5214
0.56	370.489	65.1648
0.5605	374.532	64.9431
0.561	374.182	65.2804
0.5615	373.8	66.0612
0.562	377.588	66.7746
0.5625	375.646	66.9288
0.563	374.691	66.6107
0.5635	374.405	66.2251
0.564	378.098	66.0323
0.5645	373.641	66.0709
0.565	380.104	66.2637
0.5655	379.244	66.5143
0.566	376.92	66.7842
0.5665	374.373	67.083
0.567	375.997	67.324
0.5675	377.716	67.6517
0.568	371.189	68.1819
0.5685	368.929	68.4711
0.569	369.438	68.2783
0.5695	364.376	68.1723
0.57	361.734	68.4518
0.5705	365.363	68.8567
0.571	366.573	69.2422
0.5715	369.757	69.3001
0.572	368.674	68.9434
0.5725	367.273	68.7796
0.573	362.307	69.1941
0.5735	365.904	69.9941
0.574	371.03	70.6882
0.5745	367.623	70.5147
0.575	371.794	69.1266
0.5755	378.926	67.3529
0.576	372.813	66.254
0.5765	374.5	65.9359
0.577	370.648	66.0034
0.5775	375.997	66.1865
0.578	371.858	66.3601
0.5785	374.5	66.2926
0.579	370.043	66.042
0.5795	371.157	65.907
0.58	367.687	65.8877
0.5805	370.934	65.8203
0.581	374.086	65.8684
0.5815	370.743	66.2637
0.582	374.5	66.6782
0.5825	372.526	66.8902
0.583	379.944	67.4493
0.5835	378.989	68.4325
0.584	375.073	69.0591
0.5845	372.24	69.0109
0.585	371.794	68.7314
0.5855	376.251	68.5482
0.586	370.043	68.4518
0.5865	373.322	68.5482
0.587	380.135	68.8567
0.5875	386.439	69.2615
0.588	378.83	69.435
0.5885	375.806	68.9627
0.589	385.229	67.9409
0.5895	383.383	67.0541
0.59	383.383	66.7746
0.5905	387.872	66.8902
0.591	382.842	67.1312
0.5915	383.383	67.6517
0.592	383.669	68.5482
0.5925	381.823	69.5411
0.593	375.774	70.3026
0.5935	377.525	70.6785
0.594	377.525	70.7556
0.5945	376.379	70.7171
0.595	375.264	70.5532
0.5955	376.251	70.2929
0.596	375.869	69.9556
0.5965	372.367	69.464
0.597	372.303	68.8181
0.5975	376.824	67.9313
0.598	373.354	66.6878
0.5985	374.15	65.4058
0.599	375.869	64.6442
0.5995	376.92	64.4611
0.6	374.055	64.3936
0.6005	377.875	64.1237
0.601	379.817	64.0659
0.6015	379.276	64.7599
0.602	374.15	65.8588
0.6025	377.334	66.6396
0.603	380.677	66.9481
0.6035	381.154	66.9384
0.604	383.319	66.6589
0.6045	378.544	66.148
0.605	379.785	65.5503
0.6055	380.326	64.9816
0.606	378.989	64.5864
0.6065	379.371	64.7021
0.607	382.81	65.5889
0.6075	387.171	66.601
0.608	385.834	67.0155
0.6085	385.07	66.9288
0.609	379.944	66.7071
0.6095	384.338	66.4854
0.61	379.499	66.3986
0.6105	377.079	66.3119
0.611	371.858	65.801
0.6115	372.24	64.7792
0.612	374.819	63.8152
0.6125	374.819	63.4875
0.613	380.868	63.7863
0.6135	381.282	64.3454
0.614	383.255	64.9045
0.6145	387.394	65.2708
0.615	381.313	65.4058
0.6155	378.416	65.5889
0.616	380.931	66.013
0.6165	378.257	66.5914
0.617	380.04	66.9481
0.6175	382.269	66.736
0.618	377.811	66.0805
0.6185	378.703	65.5311
0.619	381.887	65.5118
0.6195	383.16	65.8299
0.62	380.326	65.9938
0.6205	384.051	65.7913
0.621	389.846	65.3768
0.6215	385.866	65.0298
0.622	390.005	65.1166
0.6225	390.578	65.6082
0.623	389.782	65.8588
0.6235	392.456	65.5793
0.624	389.655	65.2997
0.6245	388.318	65.4539
0.625	388.509	65.8492
0.6255	387.108	66.0323
0.626	388.349	65.9456
0.6265	389.4	65.8974
0.627	394.399	66.0323
0.6275	391.374	66.3215
0.628	382.364	66.8613
0.6285	384.147	67.4975
0.629	382.555	68.1144
0.6295	381.823	68.9049
0.63	374.5	69.676
0.6305	380.358	69.9941
0.631	378.48	70.0423
0.6315	373.863	70.4665
0.632	378.989	71.334
0.6325	381.664	72.1726
0.633	384.433	72.7992
0.6335	378.639	73.4836
0.634	379.817	74.2355
0.6345	380.135	74.6982
0.635	377.652	74.5921
0.6355	378.926	73.9077
0.636	377.652	72.7606
0.6365	380.772	71.4015
0.637	385.548	70.2351
0.6375	384.943	69.4158
0.638	379.053	68.6253
0.6385	382.555	67.6807
0.639	376.315	67.0155
0.6395	378.512	67.0734
0.64	381.982	67.5457
0.6405	386.153	67.7096
0.641	383.574	67.4686
0.6415	380.486	67.218
0.642	389.496	67.1216
0.6425	385.993	67.083
0.643	388.286	66.9673
0.6435	390.578	66.63
0.644	391.501	66.1962
0.6445	392.743	65.8781
0.645	394.494	65.7142
0.6455	394.367	65.4443
0.646	390.292	64.837
0.6465	395.736	64.1815
0.647	392.329	63.9791
0.6475	389.718	64.3358
0.648	389.114	65.0105
0.6485	387.999	65.6467
0.649	392.839	66.0516
0.6495	391.724	66.2251
0.65	390.705	66.0902
0.6505	395.799	65.56
0.651	391.788	65.078
0.6515	394.844	65.0877
0.652	393.38	65.425
0.6525	397.296	65.801
0.653	386.917	66.0902
0.6535	394.016	66.0805
0.654	391.692	65.7913
0.6545	388.859	65.5021
0.655	382.109	65.4058
0.6555	385.93	65.3479
0.656	387.999	65.1262
0.6565	383.383	64.8274
0.657	384.593	64.9527
0.6575	383.988	65.6757
0.658	386.439	66.3986
0.6585	380.931	66.6107
0.659	379.499	66.5336
0.6595	377.811	66.5336
0.66	382.109	66.5528
0.6605	386.28	66.3697
0.661	383.16	66.2926
0.6615	390.801	66.6492
0.662	387.14	67.1987
0.6625	384.784	67.6421
0.663	385.707	68.0662
0.6635	387.872	68.5193
0.664	387.044	68.7892
0.6645	387.776	68.7506
0.665	384.879	68.5578
0.6655	387.617	68.4711
0.666	388.732	68.6253
0.6665	393.571	68.9145
0.667	390.069	69.1748
0.6675	385.548	69.4158
0.668	388.445	69.6567
0.6685	378.193	69.7531
0.669	386.28	69.6857
0.6695	390.355	69.8495
0.67	394.59	70.4761
0.6705	391.47	71.2665
0.671	387.49	71.9027
0.6715	383.255	72.2787
0.672	380.772	72.3172
0.6725	381.504	71.9027
0.673	380.135	71.2665
0.6735	375.264	70.8135
0.674	382.364	71.0737
0.6745	383.797	72.0473
0.675	380.199	72.9342
0.6755	378.257	73.1077
0.676	379.34	72.7606
0.6765	378.512	72.1244
0.677	378.989	71.2087
0.6775	374.946	70.0423
0.678	377.334	68.8085
0.6785	383.255	67.9698
0.679	375.869	67.8349
0.6795	378.098	68.018
0.68	377.525	67.9216
0.6805	381.95	67.5554
0.681	378.321	67.4204
0.6815	379.148	67.6807
0.682	388.827	67.8927
0.6825	386.057	67.7192
0.683	385.548	67.3626
0.6835	384.943	67.1505
0.684	385.229	67.1216
0.6845	375.806	67.3336
0.685	374.405	67.7385
0.6855	370.934	68.0855
0.686	369.661	68.3169
0.6865	365.586	68.4422
0.687	367.528	68.6542
0.6875	371.157	69.2133
0.688	378.162	69.7146
0.6885	364.026	69.4832
0.689	371.826	68.5289
0.6895	374.755	67.6421
0.69	375.933	67.6517
0.6905	379.658	68.6639
0.691	375.264	70.052
0.6915	374.532	71.0641
0.692	374.405	71.469
0.6925	376.315	71.3918
0.693	376.156	70.9388
0.6935	378.034	70.3604
0.694	375.073	70.023
0.6945	375.774	70.023
0.695	376.824	70.1291
0.6955	379.244	70.052
0.696	376.761	69.6278
0.6965	380.677	69.0302
0.697	373.863	68.8278
0.6975	377.429	69.1362
0.698	374.437	69.5025
0.6985	376.665	69.4832
0.699	372.367	69.0687
0.6995	374.723	68.4518
0.7	378.289	67.6614
0.7005	379.148	66.9673
0.701	379.244	66.8035
0.7015	374.405	67.189
0.702	383.001	67.8927
0.7025	380.04	68.4904
0.703	380.772	68.5964
0.7035	385.834	68.3458
0.704	390.1	67.9698
0.7045	390.037	67.5264
0.705	387.331	67.1023
0.7055	387.108	66.8709
0.706	388.063	66.8228
0.7065	392.839	66.842
0.707	395.385	66.8517
0.7075	385.325	66.9191
0.708	388.349	67.1698
0.7085	386.662	67.6421
0.709	382.587	68.2301
0.7095	380.995	68.8663
0.71	378.703	69.676
0.7105	381.282	70.4761
0.711	383.892	70.8713
0.7115	385.771	70.987
0.712	384.593	71.1509
0.7125	391.47	71.3822
0.713	389.782	71.6232
0.7135	389.336	71.7871
0.714	391.883	71.6907
0.7145	390.801	71.3822
0.715	391.247	71.0255
0.7155	389.878	70.7171
0.716	383.16	70.5339
0.7165	381.855	70.6303
0.717	383.319	71.1991
0.7175	381.759	72.3172
0.718	382.046	73.4547
0.7185	384.784	73.8306
0.719	387.49	73.4354
0.7195	391.151	72.886
0.72	392.998	72.2883
0.7205	391.661	71.2569
0.721	392.998	69.7531
0.7215	394.112	68.1819
0.722	396.022	66.9384
0.7225	393.221	66.1094
0.723	396.754	65.4539
0.7235	395.736	65.0395
0.724	400.416	65.1358
0.7245	399.11	65.801
0.725	396.277	66.736
0.7255	397.359	67.5168
0.726	395.29	67.8252
0.7265	392.902	67.6807
0.727	392.552	67.189
0.7275	394.494	66.5143
0.728	393.221	65.6949
0.7285	390.896	64.837
0.729	392.552	64.3261
0.7295	396.213	64.2394
0.73	392.425	64.3551
0.7305	396.213	64.6153
0.731	391.724	65.0105
0.7315	398.697	65.5021
0.732	399.62	66.1191
0.7325	397.837	66.9191
0.733	387.84	67.565
0.7335	395.067	67.6421
0.734	400.416	67.4011
0.7345	403.026	67.3818
0.735	404.682	67.4397
0.7355	403.536	67.0927
0.736	403.313	66.3311
0.7365	406.337	65.3576
0.737	402.963	64.3358
0.7375	406.911	63.3815
0.738	404.809	62.5621
0.7385	405.924	61.9163
0.739	402.676	61.5982
0.7395	402.517	61.6464
0.74	398.665	61.9259
0.7405	396.118	62.2729
0.741	402.74	62.5332
0.7415	395.354	62.7164
0.742	401.53	62.9188
0.7425	392.393	63.0441
0.743	394.176	62.8513
0.7435	392.297	62.3886
0.744	392.011	62.1573
0.7445	387.904	62.4657
0.745	389.782	62.9766
0.7455	390.069	63.3718
0.746	386.376	63.7381
0.7465	391.247	64.3069
0.747	392.839	65.0587
0.7475	387.617	65.8106
0.748	389.305	66.4565
0.7485	388.509	67.1698
0.749	392.074	68.018
0.7495	388.509	68.7314
0.75	386.662	69.0591
0.7505	388.763	69.0495
0.751	397.614	69.0591
0.7515	396.086	69.2615
0.752	389.846	69.3194
0.7525	386.726	69.0109
0.753	388.604	68.5289
0.7535	390.514	68.0373
0.754	383.064	67.7674
0.7545	389.114	67.7192
0.755	391.565	67.2854
0.7555	394.94	66.2155
0.756	398.697	65.1744
0.7565	397.455	64.4996
0.757	402.039	63.7381
0.7575	402.963	62.6007
0.758	397.391	61.3765
0.7585	400.066	60.4222
0.759	399.11	59.892
0.7595	393.889	59.7185
0.76	398.697	59.5257
0.7605	392.616	59.1594
0.761	396.309	59.063
0.7615	402.262	59.4968
0.762	403.313	60.133
0.7625	399.652	60.7981
0.763	397.582	61.5596
0.7635	400.097	62.2826
0.764	396.85	62.8224
0.7645	396.627	63.0248
0.765	398.474	62.9863
0.7655	395.449	63.0441
0.766	393.189	63.3526
0.7665	392.234	63.7092
0.767	390.833	63.7285
0.7675	393.125	63.4104
0.768	390.896	63.4104
0.7685	391.501	64.2008
0.769	385.643	65.3961
0.7695	392.297	66.3408
0.77	396.945	66.7842
0.7705	395.067	66.7167
0.771	397.805	66.2058
0.7715	397.232	65.6082
0.772	400.511	65.4154
0.7725	398.251	65.8203
0.773	401.498	66.6589
0.7735	394.781	67.6903
0.774	400.416	68.6542
0.7745	399.461	69.1941
0.775	402.74	69.2904
0.7755	404.905	69.3001
0.776	403.345	69.2904
0.7765	398.251	69.1266
0.777	399.11	68.8663
0.7775	390.514	68.7217
0.778	397.009	68.7217
0.7785	405.924	68.6253
0.779	400.861	68.4422
0.7795	397.455	68.4133
0.78	401.021	68.5097
0.7805	394.271	68.5097
0.781	386.598	68.5386
0.7815	388.349	68.9723
0.782	392.616	69.9556
0.7825	393.603	71.3533
0.783	398.251	72.7028
0.7835	398.028	73.3486
0.784	397.741	73.0016
0.7845	398.792	72.1726
0.785	400.639	71.6135
0.7855	396.118	71.3629
0.786	392.902	70.9292
0.7865	393.221	70.1098
0.787	398.665	69.2808
0.7875	396.532	68.8374
0.788	399.11	68.876
0.7885	390.1	69.2133
0.789	395.385	69.6567
0.7895	393.794	70.1002
0.79	391.788	70.3893
0.7905	396.404	70.4954
0.791	399.875	70.7749
0.7915	395.067	71.3822
0.792	403.408	71.9991
0.7925	405.351	72.2498
0.793	407.293	72.028
0.7935	405.637	71.681
0.794	402.008	71.6618
0.7945	401.689	71.9702
0.795	400.893	72.2401
0.7955	402.644	72.0859
0.796	401.403	71.4786
0.7965	402.167	70.9292
0.797	400.129	70.852
0.7975	402.039	70.9581
0.798	400.861	70.6592
0.7985	405.637	69.5893
0.799	400.352	68.0952
0.7995	398.155	66.8999
0.8	399.174	66.148
0.8005	402.039	65.666
0.801	403.663	65.4443
0.8015	402.453	65.4058
0.802	401.307	65.319
0.8025	394.908	65.2515
0.803	397.678	65.425
0.8035	401.244	65.7528
0.804	401.244	65.8877
0.8045	394.367	65.7817
0.805	395.64	65.6371
0.8055	398.06	65.4347
0.806	391.947	65.0491
0.8065	383.574	64.6828
0.807	379.053	64.7792
0.8075	382.109	65.3961
0.808	390.292	66.0805
0.8085	389.273	66.4372
0.809	393.666	66.63
0.8095	398.41	67.083
0.81	401.689	67.9409
0.8105	405.382	68.7796
0.811	400.639	69.0977
0.8115	402.581	69.088
0.812	397.964	69.1266
0.8125	399.11	69.3097
0.813	399.97	69.6857
0.8135	398.506	70.3315
0.814	399.906	71.1798
0.8145	397.614	72.1919
0.815	403.44	72.9727
0.8155	400.066	73.0884
0.816	405.924	72.6643
0.8165	403.663	72.1052
0.817	407.324	71.6135
0.8175	403.186	71.2473
0.818	403.345	70.8135
0.8185	402.581	69.9941
0.819	404.204	68.8085
0.8195	402.039	67.6228
0.82	400.097	66.6396
0.8205	401.053	65.9166
0.821	395.768	65.7335
0.8215	398.919	66.1094
0.822	403.854	66.4661
0.8225	389.559	66.4179
0.823	392.234	66.3022
0.8235	388.827	66.5625
0.824	390.896	67.2758
0.8245	393.38	68.1626
0.825	390.737	68.7699
0.8255	390.005	68.6832
0.826	395.385	68.1144
0.8265	393.666	67.8445
0.827	404.173	68.2108
0.8275	391.438	68.7796
0.828	402.071	69.0784
0.8285	399.97	68.9434
0.829	405.733	68.3843
0.8295	396.85	67.8252
0.83	399.97	67.7963
0.8305	403.186	68.2301
0.831	402.135	68.7121
0.8315	402.74	68.9434
0.832	400.575	69.0398
0.8325	404.746	69.3772
0.833	405.064	70.023
0.8335	404.3	70.6207
0.834	408.311	70.8713
0.8345	400.861	70.746
0.835	400.288	70.3026
0.8355	399.62	69.8592
0.836	407.293	69.7628
0.8365	403.408	69.6567
0.837	405.478	69.2519
0.8375	407.133	69.0302
0.838	405.16	69.3483
0.8385	407.356	69.6567
0.839	403.313	69.3194
0.8395	404.204	68.6542
0.84	402.676	68.3265
0.8405	410.667	68.3265
0.841	408.184	68.2783
0.8415	409.426	68.1916
0.842	412.737	68.3747
0.8425	412.705	68.847
0.843	412.864	69.435
0.8435	413.246	69.7821
0.844	410.89	69.5411
0.8445	410.763	68.7988
0.845	406.974	68.2205
0.8455	407.293	68.2301
0.846	410.763	68.6832
0.8465	408.248	69.2037
0.847	407.738	69.4832
0.8475	406.529	69.4832
0.848	406.369	69.5507
0.8485	398.474	69.7531
0.849	402.676	69.7435
0.8495	403.982	69.2808
0.85	406.974	68.5193
0.8505	409.903	67.9891
0.851	401.307	67.8831
0.8515	403.536	67.8349
0.852	410.476	67.671
0.8525	405.51	67.6035
0.853	404.173	67.5843
0.8535	404.236	67.3047
0.854	407.038	66.7649
0.8545	406.146	66.2058
0.855	405.032	65.9456
0.8555	403.695	66.0227
0.856	407.515	66.2058
0.8565	411.527	66.3119
0.857	408.948	66.2347
0.8575	407.293	65.8781
0.858	399.238	65.4154
0.8585	407.42	65.0491
0.859	410.158	64.6346
0.8595	407.866	64.0273
0.86	407.675	63.4104
0.8605	408.63	63.0441
0.861	405.351	63.073
0.8615	407.738	63.6225
0.862	406.751	64.7985
0.8625	409.808	66.4565
0.863	408.534	68.0855
0.8635	403.854	69.0398
0.864	407.038	69.0013
0.8645	407.229	68.2687
0.865	405.637	67.3047
0.8655	402.963	66.2251
0.866	400.352	65.3576
0.8665	401.817	65.3479
0.867	399.779	66.3986
0.8675	394.399	67.9506
0.868	392.902	69.1651
0.8685	390.005	69.5025
0.869	391.342	69.0495
0.8695	388.063	68.3265
0.87	382.109	67.4686
0.8705	391.374	66.6492
0.871	392.743	66.5818
0.8715	395.895	67.565
0.872	400.129	69.0591
0.8725	404.746	70.3701
0.873	408.98	71.1894
0.8735	408.534	71.7099
0.874	405.51	72.057
0.8745	400.002	72.028
0.875	402.453	71.6232
0.8755	401.148	71.2569
0.876	402.453	71.2087
0.8765	408.407	71.2954
0.877	405.924	71.1412
0.8775	411.591	70.5725
0.878	408.63	69.6375
0.8785	408.534	68.6253
0.879	411.877	67.8252
0.8795	406.146	67.324
0.88	412.8	67.083
0.8805	412.291	67.1312
0.881	417.353	67.4782
0.8815	413.087	67.9409
0.882	407.42	68.4036
0.8825	405.032	68.9627
0.883	408.598	69.3772
0.8835	404.427	69.5218
0.884	403.09	69.5989
0.8845	409.203	69.5411
0.885	407.324	69.1362
0.8855	415.602	68.4325
0.886	403.568	67.7481
0.8865	403.854	67.3722
0.887	407.515	67.3626
0.8875	401.53	67.565
0.888	400.67	67.8831
0.8885	399.365	68.4133
0.889	397.964	69.0977
0.8895	397.296	69.7724
0.89	393.794	70.399
0.8905	398.856	71.0255
0.891	400.225	71.575
0.8915	397.359	71.9799
0.892	398.474	72.1244
0.8925	406.656	71.9702
0.893	405.86	71.681
0.8935	399.015	71.5654
0.894	401.53	71.7678
0.8945	405.51	72.1823
0.895	409.362	72.4715
0.8955	405.733	72.3654
0.896	400.352	71.8738
0.8965	400.193	71.3533
0.897	395.003	71.228
0.8975	397.073	71.4304
0.898	397.073	71.4497
0.8985	401.18	71.228
0.899	397.168	71.1894
0.8995	398.028	71.3436
0.9	396.532	71.1701
0.9005	398.283	70.5243
0.901	398.792	69.7146
0.9015	402.899	69.1651
0.902	402.071	69.0398
0.9025	403.854	69.0784
0.903	403.568	69.0398
0.9035	403.982	69.0495
0.904	411.368	69.3483
0.9045	407.356	69.9556
0.905	407.006	70.6496
0.9055	410.763	71.0255
0.906	413.31	70.8328
0.9065	401.18	70.4086
0.907	405.924	70.3797
0.9075	401.244	70.9002
0.908	399.397	71.3918
0.9085	407.961	71.3436
0.909	400.575	70.7846
0.9095	404.141	70.0809
0.91	402.039	69.5411
0.9105	399.238	69.1941
0.911	398.697	69.0109
0.9115	396.786	69.1748
0.912	398.028	69.6857
0.9125	400.002	70.1484
0.913	409.489	70.2158
0.9135	401.53	69.8592
0.914	396.436	69.3386
0.9145	396.022	68.8374
0.915	396.436	68.4422
0.9155	399.174	68.1434
0.916	399.397	67.7963
0.9165	398.665	67.2662
0.917	402.581	66.8035
0.9175	395.577	66.8613
0.918	396.754	67.5939
0.9185	398.888	68.7506
0.919	392.775	69.7628
0.9195	392.425	70.0712
0.92	393.443	69.6857
0.9205	391.788	69.223
0.921	396.627	69.1169
0.9215	393.953	69.0687
0.922	398.346	68.9241
0.9225	395.131	69.2037
0.923	396.277	70.0905
0.9235	399.652	71.0448
0.924	410.667	71.4593
0.9245	408.98	71.1991
0.925	411.527	70.746
0.9255	407.324	70.746
0.926	407.133	71.0641
0.9265	409.712	71.1605
0.927	417.799	71.1412
0.9275	411.018	71.3726
0.928	407.866	71.5268
0.9285	406.083	71.2762
0.929	404.013	70.987
0.9295	403.026	71.2087
0.93	402.453	71.7678
0.9305	404.141	72.1437
0.931	401.944	72.3172
0.9315	405.032	72.5197
0.932	404.459	72.8088
0.9325	402.676	72.9534
0.933	403.631	73.0402
0.9335	409.203	73.2908
0.934	410.667	73.5125
0.9345	407.133	73.3872
0.935	412.1	72.9727
0.9355	410.667	72.404
0.936	408.248	71.7485
0.9365	407.961	71.1894
0.937	409.076	70.8135
0.9375	409.68	70.4761
0.938	407.038	69.9363
0.9385	402.644	69.2519
0.939	403.313	68.6735
0.9395	399.238	68.3169
0.94	396.977	68.1048
0.9405	399.461	68.1434
0.941	395.067	68.3169
0.9415	400.193	68.2397
0.942	403.186	67.8349
0.9425	401.817	67.3529
0.943	401.021	67.2372
0.9435	398.792	67.7867
0.944	397.614	68.7699
0.9445	396.532	69.811
0.945	402.262	70.4857
0.9455	394.176	70.4954
0.946	392.52	70.1194
0.9465	395.354	69.7628
0.947	399.238	69.464
0.9475	395.513	69.2326
0.948	400.129	69.3194
0.9485	395.449	69.6182
0.949	402.644	69.4832
0.9495	404.682	68.8181
0.95	406.751	68.1048
0.9505	405.796	67.6903
0.951	401.371	67.6228
0.9515	402.581	67.8831
0.952	407.293	68.5386
0.9525	408.725	69.4447
0.953	407.324	70.264
0.9535	415.22	70.6882
0.954	409.967	70.6882
0.9545	410.317	70.3604
0.955	410.54	69.8592
0.9555	413.246	69.3579
0.956	414.233	69.088
0.9565	411.304	69.2422
0.957	413.469	69.8495
0.9575	414.965	70.3893
0.958	419.2	70.4568
0.9585	413.374	70.4568
0.959	408.152	70.7942
0.9595	412.291	71.1027
0.96	412.1	70.7364
0.9605	416.494	69.6857
0.961	418.117	68.4133
0.9615	413.087	67.3336
0.962	420.919	66.6589
0.9625	416.303	66.3601
0.963	418.531	66.1287
0.9635	414.201	65.907
0.964	416.175	66.1287
0.9645	415.634	67.1601
0.965	413.246	68.6639
0.9655	404.523	69.8013
0.966	404.204	70.0712
0.9665	408.693	69.7435
0.967	403.568	69.2904
0.9675	405.351	68.8278
0.968	404.427	68.4325
0.9685	409.426	68.1916
0.969	406.592	68.153
0.9695	406.019	68.1916
0.97	411.941	68.2012
0.9705	407.515	68.3458
0.971	407.038	68.7506
0.9715	410.317	69.1844
0.972	408.311	69.4447
0.9725	409.744	69.7339
0.973	408.311	70.3122
0.9735	405.955	71.093
0.974	398.665	72.0184
0.9745	403.44	72.8185
0.975	407.197	72.7799
0.9755	402.008	71.7871
0.976	403.918	70.4279
0.9765	405.86	69.3097
0.977	405.796	68.876
[truncated: 41 more rows]

## Sheet: Fig. 5
Fig 5c-e
V (mV)	WT								WT+BBR								WT+BBR+Wash
-70	-0.03542	0.734871	-0.23614	0.129139	0.075228	0.023609	-0.02936	0.129846	-0.08536	-0.39854	-0.26677	-0.10976	0.048605	-0.92874	-0.03726	-0.2486	-0.00154	-0.09055	-0.05014	0.280179	0.005416	0.109506
-60	0.943612	-0.40872	-0.00101	0.097411	2.06703	1.30378	0.733339	-0.2322	0.760095	-1.06037	-0.84717	0.085567	-1.19031	-0.14885	-0.07867	-0.2135	1.09756	0.272428	0.011735	-0.35772	0.591365	-0.11304
-50	1.81458	-0.53459	0.398642	0.026391	2.20244	2.49123	1.30682	0.172342	1.58995	0.404955	-1.09252	-0.02135	-2.63099	-1.05383	0.367422	-0.36026	2.63392	-0.11772	0.969375	0.084655	-0.87273	-0.49003
-40	2.74005	-0.47159	-0.1183	-0.23228	2.52922	3.23897	2.39411	0.375836	1.83978	1.32045	1.7507	0.001166	-3.43718	-0.60645	-0.2708	0.413199	3.66975	-0.33692	0.870468	-0.85091	-0.19348	0.858059
-30	4.35736	-0.62937	-0.61056	-0.03862	3.34043	5.00071	3.34654	0.086867	2.09967	1.82597	3.29577	-0.31699	-4.61933	-0.28448	-0.05645	1.01706	4.58725	0.276538	3.68535	-0.31039	1.09163	-0.42621
-20	13.9364	0.979551	2.46852	1.72592	5.23344	5.98823	4.54565	3.89709	6.58944	2.9756	9.34286	1.27218	-0.45489	1.94165	-0.19795	3.99187	5.69745	12.4517	9.49983	1.89143	2.71794	2.45549
-10	35.79	5.21161	17.4594	12.0077	10.6987	10.1391	15.3312	16.1301	23.7841	7.12329	17.991	13.6728	8.08198	10.8358	3.83796	20.2019	9.40276	35.3673	17.9545	16.5848	11.6721	22.1832
0	59.0802	10.0865	38.3623	31.4174	29.4734	24.8999	36.9089	48.808	40.8609	17.1034	24.884	27.0117	15.223	31.2794	17.8143	33.7245	20.5273	50.7639	26.2609	37.9764	30.5892	52.2732
10	77.4037	22.3178	53.6123	47.2881	38.5476	44.3206	52.2326	86.6279	59.1373	26.5274	30.0334	39.8432	25.7797	48.2929	24.2262	48.8689	36.9001	71.7791	34.2548	56.3353	44.9658	73.6749
20	95.4798	33.6776	67.9781	63.7936	52.2711	55.4784	67.4374	119.545	63.7714	37.3113	40.5649	52.3321	33.5413	67.1653	30.4905	62.4616	50.8944	81.3577	38.6777	73.4629	61.955	96.862
30	110.107	54.4453	79.134	73.3024	64.6886	72.7296	79.76	148.355	62.9934	44.8152	40.1916	64.8541	43.7874	82.4101	42.1008	75.6275	64.7172	99.8743	49.9283	92.7767	75.9155	120.47
40	128.551	78.229	97.3033	86.7603	76.0211	91.3027	92.2208	176.837	68.5257	55.191	43.7055	79.7374	49.3659	99.2266	50.8012	87.8344	79.1313	108.723	53.3422	104.423	85.5563	134.378
50	144.206	93.5877	108.381	100.516	85.7361	95.3774	101.692	202.184	79.1774	63.9984	55.3116	87.4878	55.4616	110.877	56.2801	104.788	95.2573	115.881	56.4237	113.99	98.6125	145.636
60	160.047	95.3352	120.287	112.945	94.1311	102.372	115.979	231.097	88.3085	64.1327	63.5008	99.7713	59.239	123.262	58.3043	112.884	107.544	123.029	66.0827	136.748	111.453	159.545
70	168.894	106.389	132.623	120.915	99.8965	106.41	120.035	249.599	89.5808	67.8458	72.1669	105.534	62.8418	126.027	62.9747	120.999	116.476	130.362	62.5435	139.945	113.639	172.833
	KO							KO+BBR							KO+BBR+Wash
-70	0.135212	0.184467	0.016797	0.655126	0.15175	0.06538	0.34861	-0.06757	0.09695	0.45712	-0.21921	0.36841	0.07486	-1.74666	0.12347	0.04345	-0.00426	0.08396
-60	-0.1299	-0.03032	-0.08718	-1.71834	0.05412	0.08793	0.20321	0.21268	0.32436	0.0023	0.20336	0.32409	0.28023	0.36414	0.25229	0.51958	0.0457	0.30808
-50	0.371017	1.07007	0.104895	0.629402	0.07012	0.00176	-0.14615	0.0992	-0.20191	-0.45007	-0.000409698	-0.08315	0.20327	0.06812	0.17213	0.1123	0.27027	0.26887
-40	-0.23396	-1.28404	0.202834	1.42509	0.15162	0.0306	0.1083	0.05818	-0.46725	0.19668	0.45606	-0.07774	-0.02475	1.00783	-0.29703	-0.33438	-0.31225	0.11783
-30	0.096539	-0.14025	-0.11651	0.496169	-0.21224	0.03971	-0.34813	0.10618	1.24939	-0.11141	0.21607	-0.04396	-0.68872	1.39277	0.07677	1.70871	2.71578	-0.77341
-20	0.813534	2.13508	2.35208	5.00628	2.14602	0.48202	2.21537	0.33163	10.263	2.51217	9.67983	3.00648	0.54825	0.57009	0.24449	10.0277	13.5823	-0.46475
-10	4.31059	9.94452	12.8093	9.15442	15.5007	10.7092	9.39607	11.4939	20.5748	19.1193	20.1084	16.6206	14.1376	3.88406	12.4621	21.1342	28.5929	8.67906
0	16.0894	19.072	32.7257	20.8073	28.1321	32.1717	21.1779	30.9575	36.6712	36.7507	33.2041	28.8745	32.1247	8.90572	29.7072	28.0502	37.9896	21.9773
10	31.8305	26.5422	50.3853	34.4482	41.8271	49.6326	32.026	44.1523	46.8795	54.7671	42.6897	36.6636	44.2338	14.7302	42.8439	34.4899	49.9132	33.3633
20	43.2646	36.6854	68.2141	43.834	52.0175	65.1268	43.6855	59.0055	58.8419	71.0239	54.217	44.9704	60.5885	22.9519	55.0478	43.9205	60.6996	44.9483
30	54.0786	44.5749	87.7758	56.8678	60.1469	79.1245	51.9085	69.4324	71.3512	78.8525	62.9517	54.6423	77.8814	28.2611	66.4689	49.1778	72.074	56.6637
40	61.5744	52.1554	101.135	61.9374	71.2526	92.5373	61.7861	85.4093	72.5944	98.2035	74.2649	61.0242	91.02	32.0545	75.685	56.7997	80.5539	68.3683
50	72.9087	53.3732	114.233	64.0132	82.2873	100.935	71.5534	95.2391	84.5081	107.434	83.7732	67.7223	101.165	37.4964	84.6819	61.7145	87.6209	77.4929
60	80.2926	55.3165	125.066	73.8952	86.9847	111.103	77.1157	107.018	88.0682	113.871	95.9948	73.999	105.097	43.7716	93.7237	69.3598	90.5919	89.0136
70	85.9866	59.7855	137.498	78.3706	96.0093	119.571	88.1939	109.279	87.0638	112.517	98.2478	77.5551	109.979	49.1245	100.802	72.9427	94.4538	97.064
Fig 5g-i
WT	WT+BBR	WT+BBR+Wash		KO	KO+BBR	KO+BBR+Wash
11	21.85	9.9		12.05	11.65	22.2
8.6	15	10.3		14.35	17.55	8.25
16.05	12.9	10.75		12.9	18.75	17.35
12.3	15.55	13.1		17.55	16.05	17.1
11.55	15.55	12.35		10.4	22.55	15.65
9.15	11.1	16.1		15.05	16.55
13.55	11.95	13.7		15.7	23.6
11.15	15.85			19	13.55
10.8	19.3			23.5	11.5
10.75	19.1			14.95	13.55
14.85	12.08			12.1	16.6
				25.8	17.65
				16.75	17.8
				14.15
Fig 5k
time	Control											BBR
-2~-1	1.3245	1.16279	0.917431	0	0	0	1.65289	0	1.0989	1.04167	1.53257	1.3245	1.16279	0	0.840336	0	1.06383	0	1.51515	1.0989	0	1.53257	0	1.20482	0.862069	0
-1~0	0	1.16279	0	0	1.04712	0	0.826446	1.51515	2.1978	1.04167	0.766284	0	0	0	0.840336	2.09424	0	1.65289	1.51515	1.0989	0	0.766284	1.12994	1.20482	0	1
0~1	0	2.32558	0.917431	0.840336	0	1.06383	0	3.0303	1.0989	0	0	1.3245	1.16279	2.75229	1.68067	1.04712	4.25532	1.65289	3.0303	5.49451	2.08333	1.53257	1.12994	4.81928	2.58621	2
1~2	1.3245	1.16279	1.83486	0.840336	1.04712	1.06383	0.826446	0	1.0989	2.08333	0.766284	3.97351	3.48837	2.75229	1.68067	2.09424	4.25532	0	3.0303	2.1978	1.04167	0	5.64972	2.40964	2.58621	1
2~3	1.3245	2.32558	0.917431	0	0	0	1.65289	0	1.0989	1.04167	0.766284	1.3245	1.16279	2.75229	1.68067	1.04712	1.06383	1.65289	1.51515	1.0989	0	1.53257	1.12994	1.20482	0.862069	2
3~4	1.3245	1.16279	0	0	0	2.12766	0	1.51515	1.0989	1.04167	0	1.3245	0	0.917431	1.68067	0	3.19149	0.826446	1.51515	1.0989	2.08333	0	2.25989	1.20482	0.862069	0
Fig 5l
	Control											BBR
Glucose	1.3245	2.32558	0.917431	0	1.04712	0	2.47934	1.51515	3.2967	2.08333	2.29885	1.3245	1.16279	0	1.68067	2.09424	1.06383	1.65289	3.0303	2.1978	0	2.29885	1.12994	2.40964	0.862069	1
Glucose+BBR	3.97351	6.97674	3.66973	1.68067	1.04712	4.25532	2.47934	4.54545	4.3956	4.16667	1.53257	7.94702	5.81395	9.17431	6.72269	4.18848	12.766	4.13223	9.09091	9.89011	5.20833	3.06513	10.1695	9.63855	6.89655	5

## Sheet: Fig. 6
Fig 6b
time(min)	BBR															Placebo
-30	4.73	5.73	5.04	5.5	4.89	4.94	4.79	5.11	4.98	5.3	5.2	5.34	4.83	5.64	4.67	4.7	5.48	5.26	4.54	4.75	4.99	4.61	5.1	4.87	5.53	5.34	5.24	5.15	5.23	4.75
-15	4.85	5.44	5.24	5.5	4.69	4.94	4.96	4.99	4.82	5.13	5.33	5.37	4.78	5.64	4.6	4.73	5.11	6.01	5.7	4.4	5.04	5.09	4.97	5.05	5.39	5.67	5.25	5.11	5.1	5.12
0	4.64	5.65	5.5	5.52	4.85	4.92	4.83	5.11	4.78	5.17	5.24	5.38	4.81	5.75	4.83	4.75	5.03	4.37	5.16	4.81	5	4.49	4.81	4.94	5.51	4.51	5.24	5.11	5.14	4.94
2	7.74	9.22	7.72	9.6	8.35	9.18	6.95	7.14	5.69	5.56	10.38	8.16	9.4	9.99	7.14	9.1	7.53	11.89	8.74	6.11	9.44	8.88	7.37	5.58	8.87	7.76	8.82	9.79	7.06	8.98
4	10	11.79	11.39	11.5	11.2	10.39	11.86	9.28	7.94	8.29	11.76	12.62	13.84	13.22	10.67	9.25	9.9	12.55	11.59	8.02	12.14	10.62	9.77	7.93	11.18	12.89	11.74	12.3	12.26	11.71
6	10.26	12.12	13.35	12.18	12.16	11.61	14.21	11.74	9.85	11.69	13.31	13.96	13.49	13.99	13.05	11.84	11.06	13.09	12.19	10.65	13.41	10.92	11.64	10.48	10.72	13.55	12.65	13.4	12.77	12.68
8	10.26	12.66	12.52	13.11	12.02	12.93	13.8	12.88	11.06	14.83	12.45	14.07	12.67	13.8	13.09	11.96	11.5	13.13	11.04	12.33	12.89	10.62	12.1	12.93	10.98	12.62	13.38	12.54	13.11	12.6
10	11.15	12.66	11.94	12.41	12.61	12.84	13.09	13.28	11.83	13.58	12.18	14.17	12.59	13.63	11.8	11.45	12.27	12.78	11.83	12.23	13.1	11.11	13.43	12.25	11.53	13.06	13.68	12.24	13.96	13.12
15	10.54	12.54	10.57	12.02	12.26	12.47	12	11.95	13.82	15.29	10.99	12.72	12.89	10.54	9.94	11.01	12.96	11.53	10.5	11.65	12.08	10.99	12.02	11.28	13.81	11.85	12.68	12.59	11.45	11.32
20	10.55	12.88	9.69	12.52	11.42	12.32	11.39	12.68	13.55	14.53	10.79	12.51	12.34	10.13	10.39	11.35	12.77	11.32	10.77	11.08	11.19	11.67	11.66	11.19	13.68	12.52	12.07	11.84	11.57	11.28
25	11.01	12.99	10.45	12.2	11.64	11.8	11.47	12.2	12.88	14.56	11.47	11.63	13.49	9.54	9.76	11.34	13.16	13.96	11.28	10.46	11.59	12.19	12.53	10.87	12.77	11.83	12.36	12.61	10.14	10.97
30	11.19	13.98	10.98	12.71	11.44	12.58	11.52	11.24	11.52	13.58	11.69	11.32	12.32	10.49	9.79	10.73	12.96	12.74	12.83	11.18	11.56	12.6	12.7	11.06	13.25	11.55	12.53	11.67	10.98	11.17
35	11.08	13.6	11.31	12.45	11.9	11.62	11.13	11.77	10.43	13.68	11.94	11.39	12.22	10.68	10.76	11.17	13.67	11.5	11.73	11.44	11.8	12.62	9.73	11.19	12.15	11.75	12.23	12.91	11.9	11.78
40	11	13.46	11.74	13.48	11.77	11.39	11.01	12.29	10.29	13.33	12.23	11.71	12.14	13.73	10.97	11.69	13.12	12.3	12.43	11.48	11.33	12.27	11.64	11.57	12.29	11.56	12	12.57	12.75	12.38
45	11.31	13.55	11.52	12.9	11.94	11.25	11.7	10.79	10.94	12.12	12.26	11.52	12.1	13.57	12.92	11.11	11.91	13.69	13.17	11.83	11.2	11.73	11.52	11.85	11.5	11.87	11.79	12.35	13.23	12.41
50	10.7	13.24	12.31	12.84	11.47	11.29	11.94	9.8	12.52	12.69	11.83	12.2	11.97	12.61	14.79	9.39	10.88	13.03	12.04	11.64	11.42	11.1	11.57	13.55	11.06	12.15	12.24	11.6	12.96	12.75
55	11.24	12.99	12.53	12.48	11.54	11	11.79	12.45	13.2	11.19	12.32	11.75	11.29	10.16	14.03	10.77	11.1	11.91	13	11.93	11.29	11.36	11.43	11.99	11.46	12.14	12.13	12.3	12.83	12.26
60	11.46	12.78	12.53	12.38	11.68	11.69	11.88	12.21	13.05	11.3	12.48	12.17	11.31	11.98	12.25	10.9	11.63	11.9	12.48	12.12	10.81	11.12	11.22	11.87	11.3	12.24	12.26	11.69	12.84	12.08
65	10.88	12.31	12.79	12.4	11.84	11.57	11.81	13.17	11.31	11.13		12.48	10.83	12.97	11.99	10.64	11.53	12.14	11.67	12.08	12.14	10.91	11.43	11.36	12.1	12.19	12.35	12.16	12.45	11.93
70	10.94	12.54	12.55	12.33	11.53	12.41	11.58	12.63	11.21	12.27	12.39	12.03	10.96	13.57	10.42	10.76	11.02	12.32	11.48	12.19	11.3	10.98	11.34	10.91	13.22	11.97	11.97	11.62	12.23	11.85
75	11.38	12.17	12.32	12.03	12.05	12.57	11.09	11.99	11.1	12.84	11.96	11.92	11.37	12.02	10.47	10.9	12.22	11.93	11.1	11.67	11.63	10.29	11.32	12.56	13.7	11.7	12.17	12.14	11.66	11.93
80	11.94	12.41	11.19	11.96	11.7	12.71	11.31	11.08	11.07	12.38	11.85	11.74	11.74	13.18	9.12	10.76	12.44	11.92	11.31	11.33	11.52	11.17	11.62	11	13.22	11.77	12.29	11.92	11.5	11.66
85	12.17	11.97	11.85	11.95	11.7	13.14	11.16	11.96	12.2	13.09	12.13	12.07	11.92	13.52	10.48	12.8	12.48	12.12	11.39	11.34	12.75	12.86	11.8	12.65	12.11	11.46	12.44	11.85	12.34	11.69
90	10.93	11.81	11.8	12.47	11.45	12.03	11.1	12.06	11.72	12.6	12.4	12.13	12.64	13.21	11.65	13	12.55	11.62	11.3	11.18	11.21	10.91	12.21	12.44	12.47	11.89	12.25	11.74	11.65	11.9
95	13.03	11.63	12.71	12.73	10.89	11.84	11.38	12	12.31	12.98	12.17	11.42	12.11	12.66	12.66	12.69	13.41	11.46	11.52		12.58	11.16	11.54	12.07	11.62	12.13	12.19	11.13	11.47	11.97
100	12.7	11.41	12.08	12.16	10.94	10.69	11.93	12.16	12.28	12.39	12.36	11.83	11.9	11.91	12.06	12.02	12.93	11.79	10.71		12.1	12.34	12.47	12.17	11.56	11.74	11.8	12.35	11.35	12.19
105	13.23	12.04	11.98	12.06	11.67	11.17	12.27	12.2	12.56	11.8	12.06	11.79	12.17	11.69	11.99	12.8	12.45	11.71	12.1	10.51	11.8	12.36	12.46	11.49	11.73	12.09	11.95	12.03	12.05	12.54
110	12.76	11.79	11.81	13.25	11.98	11.1	11.68	11.92	11.59	11.6	12.75	12.02	11.24	12.1	11.67	12.85	12.2	11.84	12.06	11.38	10.56	12.38	12.11	11.41	11.53	11.92	11.79	11.49	12.13	12.74
115	12.57	14.01	11.96	12.77	13.02	10.03	12	10.95	11.37	11.91	11.99	11.75	11.46	13.68	11.16	12.5	11.65	11.67	12.72	12.22	10.84	11.95	11.98	11.86	12.33	11.69	12.24	12.03	10.93	12.19
120	12.61	12.35	12.29	11.69	12.6	12.71	11.87	11.7	12.13	11.37	12.37	12.33	11.49	13.86	10.29	11.74	11.18	11.95	12.16	12.45	12.09	11.65	12.08	12.05	12.41	12.58	11.97	12.12	11.21	12.24
125	11.69	12.47	12.37	12.22	11.71	11.46	11.31	12.42	11.73	12.26	11.89	12.82	12.27	11.45	11.59	11.14	11.34	11.83	11.84	11.89	11.84	10.88	11.86	11.18	14.14	12.19	12.12	12.22	12.56	12.25
130	11.18	12.68	13.16	12.02	11.25	11.34	11.23	12.48	12.72	11.67	12.1	12.83	10.67	11.71	13.2	11.6	11.68	12.79	12.66	12.48		11.32	11.2	11.02	13.68	12.38	12.01	13.15	12.18	11.48
135	11.75	13.13	12.22	12.35	11.01	11.19	12.04	12.61	13.24	12.51	11.98	12.74	11.76	11.64	10.99	11.36	11.71	11.85	11.68	11.53	10.77	10.38	11.28	11.29	12.96	11.81	12.28	12.4	12.68	11.9
140	12.1	13.65	12.07	12.38	11.18	10.89	11.55	12.92	12.47	12.84	12.8	11.77	11.76	11.52	13.56	11.92	12.53	11.93	12.67	11.77	11.14	11.05	11.11	11.72	12.99	11.66	12.27	12.12	13.24	12.11
145	12.02	12.54	12.16	11.92	11.23	11.15	12.13	12.68	12.27	11.74		11.66	11.66	13.03	12.14	11.07	12.78	12.03	12.44	11.79	11.4	11.4	11.89	11.8	13.23	12.77	12.94	11.38	12.56	12.16
150	10.93	10.94	12.5	12.31	11.54	11.96	12.75	12.04	11.83	12.4	12.55	12.64	11.04	11.88	13.64	11.79	13.13	11.34	12.27	10.25	12.39	11.77	11.75	10.94	12.37	10.76	12.56	12.08	12.76	12.42
155	13	11.04	12.36	12.05	12.32	11.9	11.59	12.2	11.24	13.76	13	11.66	11.78	12.33	12.84	11.24	12.94	11.38	12.56	10.95	11.44	11.92	12.35	12.28	12.12	11.57	12.79	12.56	12.94	11.51
160	10.86	10.62	12.87	12.76	11.88	11.97	11.97	12.26	11.81	12.6	12.72	11.42	12.87	12.47	12.41	11.9	12.25	11.23	12.3	12.55	12.34	11.2	12.13	12.36	11.78	11.78	12.37	12.02	12.11	11.98
Fig 6c
time(min)	BBR															Placebo
-30	6.3	7.7	5.1	8.6	8.5	4.2	4.9	9	1.6	6.3	7	6.2	2	9.8	5.6	4.2	5.9	6	9.4	3.7	6.4	6.3	3.8	2.5	6	5.7	6.7	4	4.1	6.5
-15	6.1	7.2	9	8.1	6.9	5.4	6.5	8.7	1.5	5.1	6.7	6.9	2.4	8.7	8.8	4.8	6.9	7.6	8.3	3.9	6.1	4.4	4.3	2.3	4.8	5.6	6.4	4.5	3.3	9.2
0	6.4	6.9	7.7	8.8	7.3	5.6	5.5	14	1.4	5.3	6.2	6.9	2.4	14.9	8.8	5.4	6.3	7.8	6.8	3.6	5.7	3.8	4.1	2.2	5	6.4	6.8	4.3	3.2	7.5
2	27.7	30	13.5	53.8	47.7	15.9	8.6	24.6	4.4	9.4	42.9	14.3	9.1	126.3	10.6	40.1	10.9	36.2	53.5	11.4	24	8.5	24	8.9	13.3	22.9	21.2	16.5	15.5	55.3
4	41.2	83.5	146	108.5	111.5	51.7	78.5	75.8	37.1	52.3	123.4	101.3	73.7	335.9	111.9	33.7	74.5	194.9	125.2	107.7	62.2	73.2	59.7	31.6	57.1	86.6	106.7	79.3	159.1	152
6	37.9	96.5	205.2	84	83.8	40.1	73.3	79.1	56.7	67.1	111.5	100.4	49.4	310.4	114.6	30.7	89.9	191.4	102.6	108.5	54.2	67.4	51.6	46.2	54.5	82.8	89.8	57.8	148.9	131.5
8	30.8	82.6	156	59.7	62.3	30.6	54.6	69.4	46.9	56.8	90.5	79.8	32.3	271.7	95.9	21.7	81.5	150	69.8	84.6	43.3	48.6	46.8	41.3	45.7	63.3	60.3	41.9	119.8	101.5
10	29.3	71.4	108.8	45.4	59.2	32.5	44	67.8	40.1	48.7	72.7	65.8	25.1	242.3	79	21	72.5	113.5	52.4	78.4	37.2	38.3	47.6	34.6	37.5	52.1	58.3	32.2	100.9	88.3
20	28.8	61.9	46.7	47	53.2	31.7	31.7	97.2	42.1	47.7	54.5	46.6	20.9	113.9	49.9	26.4242	70.6	59.4	42.7	47.9	31.5	31.7	57.8	25.7	29	38.7	51.2	27.2	48.1	60.2
30	38.8	60.3	52.2	56.3	51.3	32.3	35.4	115.3	33	42.2	67.9	40.1	23.8	94.4	49.3	28	61.2	50.7	56.1	43.8	37.6	30.8	67.5	29.2	32	33.7	54.8	30	38.1	53.7
40	43.9	74.2	79.1	71.7	67	37.9	40.3	124.7	32	52.4	74.2	50.4	30.3	188.4	70.3	38.2413	65.6	61.2	73.7	48.1	41	42.6	72.3	37.6	42.2	41.3	63.1	35.9	53.5	76.8
50	50.8	88.2	95.7	97.3	72.8	35.9	52.6	143	44	57.5	97.2	70.3	39.5	230.8	97.6	40.2	65.2	73.9	83	77.3	48.7	64.6	90	47.1	40	47.6	66.8	48.3	57.1	80.4
60	58.1	103.9	130.3	116.2	91.4	38.1	53.1	150.3	58.9	57.8	104.5	75.5	36.7	209.3	114.3	45.5134	66.6	93.8	100	77.2	57.2	55.1	94	50	45.6	59.4	75.4	47.4	74.4	89.4
70	63	122.7	145.2	136.4	108.6	54	60.1	176.2	50.7	60.9	118.8	89.7	35.9	279.4	103.5	47.3314	78.3	129	102.5	86.4	64.7	55.6	110.6	52.7	58.6	78	82.2	43.8	73.1	80.8
80	65.8	130.4	158	136.1	133.5	60.5	58.7	200.4	61.9	65.3	119.4	96.7	37.2	310.6	118.1	44.9	89.1	118.5	110.5	87.2	72.3	58.5	127.7	54.8	67.5	76.9	91.6	48.1	79.4	87.9
90	62.1	122.9	161.9	159.9	138.5	71.9	70.2	206.4	62.9	72.4	139.4	111.2	40.2	349.9	119.4	45.2	107.4	136.5	116.9	80.2	86.9	49.7	139.9	54.1	81.2	77.5	96.6	54.6	85.8	99.1
100	65.8	145.9	198.2	157.4	153.6	73.2	103.7	232.6	74.2	69	150	118.5	50.2	361.8	148.5	47.4	127.6	156.5	139.6	109.8	96.9	66	150.4	73.1	69.5	76.8	102.6	64.8	94.4	104.7
110	73.3107	148.9	189.4	174.7	179.2	68.4	115.5	258.2	73.4	85.2	155.8	128.9	81.3	316.9	155.7	62.7846	129.5	158.6	135.2	183	101	70.3	164.2	91.6	76.6	86.3	113.6	67	95.5	128.3
120	80.7828	155.2	189.4	203.8	216	84.1	98.3	262	78.5	81.7	164	161.5	71.8	427.8	148.6	61.7	115.4	170.5	131.3	185.9	103.5	97.8	184.1	81.8	80.9	97.4	105.6	73.7	98.2	128
130	79.5	169.9	206.4	183	217.4	83.3	86.8	277.8	93.1	91.7	149.2	163.9	63	488.3	170.2	63.6936	123.4	181.2	149.1	214.3	107.5	101	176.2	71.3	86.7	103	110.9	68.3	103.6	120.1
140	79.8	194.9	224.9	218	234.7	89.5	107.5	306.9	117.3	90	152.5	184.6	50.7	561.8	182.1	67.3296	136.4	236.6	143.6	229.3	108.3	98.1	177.7	79.3	85.6	96.2	112.4	77.9	105.7	127.8
150	86.1	216.3	237	203.9	255.6	95.8	154.4	318.9	101.7	109.6	139.9	226.6	50	540.8	209.9	87	153.7	209.4	165.8	238.9	124.5	93.9	197.7	95.9	103.7	99.7	120.6	82.3	119.9	126.2
160	86.1	196.1	270.9	237.7	292.9	108.1	140.6	298.7	97.5	103	169.1	222.2	58.9	512.4	264.5	85.9	162	204.7	177	237.1	110.2	96.6	212.4	122.7	111	99.7	123.7	92.2	111.3	138.5
Fig 6g
time(min)	BBR															Placebo
-30	1.5	1.6	2.1	2	1.6	1.3	1.5	2	0.7	1.6	1.5	1.8	1	2.4	1.6	1.2	1.5	1.9	2.1	1.5	1.6	1.8	1.4	0.8	1.5	1.3	1.7	1.4	1.2	1.4
-15	1.5	1.6	2.4	1.9	1.6	1.5	1.7	2	0.7	1.5	1.5	1.8	1	2.3	1.8	1.2	1.6	2	2	1.4	1.6	1.6	1.4	0.8	1.4	1.4	1.6	1.5	1.1	1.6
0	1.5	1.6	2.3	2	1.5	1.5	1.6	2.3	0.7	1.5	1.4	1.8	1	2.6	1.8	1.4	1.5	2	1.9	1.4	1.6	1.5	1.4	0.7	1.4	1.4	1.8	1.5	1.1	1.6
2	2.7	3.1	2.8	4.9	3.8	2.1	1.9	3.2	0.8	1.8	5.7	2.3	1.5	10	2	3.2	1.8	4.5	5	1.9	2.7	1.9	2.9	1.1	2.2	2.5	2.7	2.5	2	4.8
4	3.6	5.6	10.6	7	6.6	4	6.5	5.6	2.7	4	7.6	6.4	5.8	15.3	7.1	3	5	12.3	8.1	6.2	4.7	6.2	4.7	2.5	4.3	5.9	6.8	6.2	8.8	8.6
6	4	6.3	12.5	6.6	6.1	4	6.3	6.3	4.1	5.2	7.1	6.7	5.1	14.6	7.5	3.3	6	12.2	7.5	6.9	4.9	6	4.7	3.9	4.3	5.9	6.5	5.5	8.6	8.4
8	3.7	6.2	11.2	5.9	5.8	3.9	5.7	6.2	4.1	5.2	6.5	6.2	4.5	13.6	7.2	3	6.2	11.2	6.4	6.7	4.6	5.6	4.8	4.1	4.2	5.4	5.7	5	8.2	7.6
10	3.7	6.1	9.9	5.3	5.6	4.1	5.4	6.4	4	4.8	6.1	6	4.2	13.2	6.8	3	6	10	6	6.6	4.4	5.3	5	3.7	4.1	5.2	5.6	4.6	7.9	7.3
20	4	6.5	7.3	5.8	6	4.7	5.1	8.6	5.2	5.9	5.9	5.7	4.1	10.4	6.3	3.5	7.1	8.4	5.8	6.8	4.5	5.3	6.4	3.7	4.1	4.9	6.1	4.7	6.7	6.7
30	4.8	7.2	8.2	7.1	6.3	5.1	5.8	10.8	5.1	5.9	6.7	5.9	4.7	10	6.5	3.9	7.6	8.5	7	6.4	5.2	6.6	7.4	4.4	4.5	5.1	6.9	5.4	6.3	6.8
40	5.5	8.3	10.7	8.6	7.5	5.7	6.5	11.7	5.2	6.7	7.7	7	5.7	14.2	8.1	4.8	8.2	9.7	8.5	7	5.9	7.4	8.2	5.4	5.3	5.7	7.8	6.3	7.7	8.3
50	6.5	9.5	12.4	10.3	8.3	6.1	7.7	12.8	6.3	7.4	8.8	8.5	7.1	16.8	9.8	5.4	8.2	11.3	9	8.6	6.6	9.4	9.5	6.3	5.8	6.4	8.2	7.6	8.4	9.2
60	7	10.6	14.6	11.5	9.5	6.8	8.1	13.3	7.3	7.5	9.6	9.1	7.5	16.6	11.2	5.6	8.9	13	10.5	8.8	7.3	9.2	10.3	7	6.3	7.4	9.3	8	9.8	10.1
70	7.5	11.5	15.6	13.3	10.8	7.7	8.7	14.7	7.1	8.3	10.4	10.1	7.6	19	11.3	5.8	9.2	14.8	10.8	9.5	7.9	9.5	11.4	7.4	7.6	8.6	9.9	7.8	10.1	10
80	7.7	12.2	16.7	13.5	12.3	8.7	8.8	15.9	7.7	8.7	10.3	10.8	7.8	20	12	6.1	10.7	15.3	11.6	10	8.5	9.8	12.5	7.6	8.2	8.8	10.4	8.3	10.7	10.4
90	7.2	12.3	17.1	14.7	12.8	9.6	9.6	16.6	7.7	9.3	11.8	11.8	8.2	22.1	12.2	7.6	11.5	16	12.1	10	9.6	9.9	13.7	7.9	9.4	9.1	10.8	8.9	11.3	11.2
100	7.9	13.1	18.7	14.9	13.6	10	11.5	17.5	8.6	9.2	11.8	12.4	8.9	22.2	13.6	6.8	12.6	17.1	13.3	11.5	10.3	10.7	14.2	8.7	8.6	9	11.4	9.6	12.1	11.5
110	8.3	13.5	19.4	15.5	14.1	9.8	12	18.4	8.7	10.4	12.3	12.9	11	21.1	14.2	7.5	13	17.2	12.9	13.5	10.8	11.2	14.9	10	9.2	9.6	11.9	9.7	12.5	12.7
120	9.1	14.1	19.4	16.4	16	10.5	11.6	18.3	9	10.2	12.4	14.4	11	24.2	14.2	7.7	12.6	18	12.8	14.5	11.2	12.7	15.6	9.5	9.2	10.3	12.1	10.6	12.7	12.8
130	8.5	14.6	20.2	16.1	16.7	10.7	10.8	19.3	9.6	10.8	12.4	14.7	10.8	25.9	14.8	7.6	12.9	18.2	13.7	15.8	11	12.9	15.1	9.2	9.7	10.5	12.1	10.4	13	12.6
140	9.1	15.8	20.8	17.8	17	11.1	11.8	20	11.2	10.4	12.3	15.7	9.9	27.4	15.6	8	13.7	20.8	13.6	15.9	11.3	12.7	15.6	9.3	9.8	10.4	12.1	10.9	13.2	12.9
150	9.2	16.2	21.4	16.7	17.5	11.5	14.1	20.1	10.7	11.7	11.8	17.4	9.3	27.6	16.5	8	14.4	19.8	14.5	16.6	12.3	12.9	16.6	10.3	10.6	10.2	12.7	11	14.1	12.7
160	9.2	15.7	22.7	17.8	19.4	12.2	13.7	19.9	10.5	11.1	12.7	16.9	10.2	26.7	18.8	9.1	14.8	19.9	15.3	16.8	11.9	12.8	17	11.5	11.1	10.4	13	11.6	13.6	13.2

## Sheet: Fig. S1
Fig S1a
week	WT-HFD								KO-HFD								WT-Chow								KO-Chow
4	19.1	14	12.7	13	12.8	13.7	15.2667	13.1667	18.2	17.3	12	13.3	11.3	12.1	12.3	12.9	14.2	13.2	12.7	14.3	15.4	10.1	11.2	14.3	11.3	12.6	12.7	12.3	11.8	11.1	11.3	12.8
6	23.4	16.5	18	16.7	15.8	21.4	19.3	17.9667	22.4	22	20	20.7	18.6	16.2	16.2	18.4	20.8	17.7	15.6	18.3	18.5	17.6	11.3	13.7	14.5	19.1	15.6	17	14.2	13.9	13.7	16.8
8	27	19	24.1	18.6	18.5	25.9	23.3667	21	25.1	24.5	24.3	25.1	22.2	19.4	19.2	21	20.8	22.2	22.5	19.1	17.6	14.6	11.3	13.7	19	16.7	17.4	17.3	16.5	17.9	18.6	17.6
10	30.9	21.2	27.3	21.1	20	30.2	26.4667	23.7667	28.1	27.3	27.1	27.5	24.9	21.2	21.1	23.1	17.8	29.2	27.8	23.3	15.3	11.9	15.4	16.1	21.2	29.1	17.9	12.3	17.7	21	14.8	24.3
12	33.6	22.9	31.8	23.6	23.5	34.3	29.4333	27.1333	30.5	29.1	28.8	29.7	26.1	24.4	22.9	26	17.7	29.9	28.6	23.3	15.6	12.3	15.6	17.8	22.2	29.9	17.3	12.5	17.9	21.4	15	23.7
Fig S1b
WT	KO
36.8	36.9
37	37.2
37.1	36.7
Fig S1c
	WT			KO						`
Light	0.719087	0.706493	0.773182	0.702789	0.721186	0.770753
Dark	0.790324	0.792547	0.841377	0.769965	0.90485	0.774552
Fig S1d
	WT			KO
Light	13.0508	8.9775	11.14	12.1258	10.7417	11.2071
Dark	14.2708	9.7675	12.83	13.3233	12.3467	12.5075
Fig S1e
time	WT					KO
0	6.4	7.6	6.5	5.2	5.3	6.9	8.8	7.2	6.4	5	8.5
15	18	20.6	18.1	18.9	14.4	17.2	20.2	21.2	20	19.9	17.1
30	21.4	24	14.7	15.6	21.1	20.3	22.6	18	19.6	20.1	28.5
60	13.8	15.8	9.1	8.2	14	19.5	22	20.3	16.3	17.3	15.4
120	8.3	8.6	7.9	7	7.8	11.7	11.7	10.5	6.5	5.4	14.1
Fig S1f
time	WT						KO
0	1.733	1.677	1.265	1.165	0.759	1.461	0.499	0.615	1.724	0.692	1.008	0.933	0.699	1.998	0.924	0.797
15	1.857	1.925	1.792	1.718	1.153	4.038	0.718	0.698	2.307	0.846	0.946	0.813	0.852	3.229	0.673	1.438
30	2.061	1.685	1.313	1.578	1.4	3.444	1.008	0.559	2.673	0.878	1.126	0.995	0.738	2.321	0.673	0.878
Fig S1g
	WT					KO
0	1	1	1	1	1	1	1	1	1	1
15	0.931373	0.980769	0.904255	0.712871	0.971014	0.583333	0.746269	0.877193	1.05714	0.869565
30	1	0.846154	0.840426	0.514851	0.463768	0.513889	0.641791	0.666667	0.814286	0.57971
60	0.862745	0.5516	0.797872	0.425743	0.521739	0.458333	0.567164	0.666667	0.6	0.57971
120	0.754902	0.740385	0.712766	0.623762	0.707954	0.805556	0.791045	0.807018	0.628571	0.753623

## Sheet: Fig. S2
Fig S2a
time	DMSO							Tolbutamide
0	5.4	6.8	8.3	4.3	7.9	9.7	3.3	6	3.9	6	4.3	5.4	4.1	8
15	19.1	18.5	20.9	13.4	23.3	19.9	17.4	13.7	14.2	17.9	10.8	12.7	16.2	10.2
30	21.5	20.3	23.3	13.3	23.3	23.3	15.3	10.9	15.9	22.1	10.4	15.6	11.9	10.6
60	13.5	7	23.3	13.1	23.3	13.4	14.5	5.5	8.9	13.9	10.3	15.1	11.8	10.7
120	11.1	5.3	23.3	8.1	19.9	10.5	8.9	3.6	2.9	11.2	5.6	9.1	10.4	10.3
Fig S2b
time	DMSO						Tolbutamide
0	0.498	0.711	0.844	0.215	0.001	0.666	0.385	0.672	0.929	0.961	0.424	0.624
15	0.505	1.06	0.969	0.444	0.221	1.105	1.236	0.983	1.136	0.894	1.859	5.758
30	0.481	0.687	0.745	0.136	0.001	1.108	0.818	0.939	0.964	0.763	0.552	3.093

## Sheet: Fig. S4
Fig S4a
week	Control												βKO
3	10.7	7.8	8.4	10.3	6.5	5.8	11	13	8.8	11.1	8.5	11	7.9	10.7	7.7	11.5	5.7	6	9.7	10.9
6	15.8	12.2	13.6	12.2	12.3	13	13.5	13.5	13.2	14.8	11.5	12.4	13.6	11.3	13.6	13.1	12.6	13	12.2	13.4
10	15.9	20.9	20.1	17.1	19.9	18	18.2	19.2	20	18.2	17.2	17.5	21.1	19.9	21.4	19.9	20.6	21	21.5	20.2
14	21	24	18.8	21.5	21.1	20.8	27.1	27	23.7	24.7	22.6	26	21.4	22.5	20.1	21.7	28	26.4	28.5	24.1
26	21	25.8	21.2	27.1	29.5	29.2	27.8	29.3	28.7	26.3	26.3	27.8	22.2	25.4	30.9	29.3	30.2	28	29.1	26.2
30	29.5	22.8	23.5	30.4	31.7	29.6	31.2	31.1	30.5	30.6	28.6	29.8	26.8	22.9	31.8	33.6	30	31.6	31.7	28.8
Fig S4b
time	Control								CKO
0	4.8	5.3	5	5.2	4.6	4.1	4.1	3.6	4.6	4.6	4.2	4.3	3.8	4.2	2.8	4.4
15	20.9	23.6	23	24.6	28.2	22	25.9	24	25.2	25.6	22.7	22.9	25.2	22.2	23.4	22.9
30	17.6	22.4	18.4	18.5	25.3	20	17.4	19.3	20.5	26.3	21.8	23.1	23.9	27.3	27	28.8
60	9.8	13.2	9.5	9.5	10.6	11.3	10.6	8.1	11.3	16.9	11.7	15.4	13.4	17.6	15.6	25.5
120	6.9	6.6	7.5	7.8	6.6	5.2	5.3	4.5	6	7.2	6.4	8	6.4	5.9	5.4	6.4
Fig S4c
time	Control						βKO
0	0.479	0.352	0.402	0.312	0.362	0.457	0.352	0.386	0.508	0.559	0.294	0.333
15	0.724	0.501	0.851	0.383	0.709	0.625	0.384	0.471	0.379	0.55	0.502	0.325
30	0.41	0.506	0.584	0.432	0.706	0.437	0.413	0.403	0.621	0.413	0.446	0.459
Fig S4d
time	Control				CKO
0	1	1	1	1	1	1	1	1
15	0.787302	0.685714	0.533333	0.609524	0.69258	0.565371	0.69258	0.819788
30	0.685714	0.495238	0.469841	0.469841	0.4947	0.424028	0.551237	0.551237
60	0.736508	0.292063	0.431746	0.292063	0.466431	0.240283	0.438163	0.537102
120	0.838095	0.355556	0.431746	0.469841	0.522968	0.367491	0.39576	0.59364

## Sheet: Fig. S6
Fig S6a
WT-Control	WT-BBR	βKO-Control	βKO-BBR
1.10193	1.6943	0.415683	0.580888
1.09731	1.88628	0.798511	0.673724
0.800763	1.86492	0.762654	0.678727
Fig S6b
	Control-BBR																		Control-HG								CKO-BBR						CKO-HG
0	1.03332	0.910037	1.06636	1.0152	1.01573	1.00258	1.00165	1.04032	0.956895	0.9193	1.05431	1.01581	1.02355	1.04434	0.942393	1.03651	1.0483	0.994119	0.99892	1.02641	0.940254	0.966418	1.02986	1.01179	1.00174	0.803439	0.981103	1.38941	0.833574	0.829379	1.0647	1.02856	1.02215	0.980525	0.978262	1.03355	1.01055	0.975145	1.07544	0.938611	1.01418	1.0122	0.989869	0.984488	1.0703
5	1.04364	1.18178	1.06787	1.02431	1.01758	1.00967	1.00734	1.05046	0.970805	0.943967	1.02727	1.01164	1.01971	1.02838	0.937662	1.0167	1.02887	0.993468	0.993471	0.990205	0.928575	0.959241	1.01025	1.00317	0.998651	0.799855	0.967654	0.998173	0.909812	0.83544	1.06245	1.01845	0.988113	1.01589	0.983201	1.00599	0.999514	0.966869	1.04798	0.923283	0.990642	0.991617	0.970819	0.970072	1.02189
10	1.02351	1.03042	1.20829	1.01162	1.009	1.00651	0.999351	1.03073	0.95516	0.976699	1.03907	1.02529	1.03284	1.0348	0.944066	1.0233	1.03746	1.0152	0.996714	0.997488	0.925171	0.964591	1.00171	1.01371	1.00205	0.815173	0.971738	0.834624	0.858763	0.85925	1.0602	1.04201	0.995341	0.99579	0.999377	1.0158	1.01785	0.982166	1.06859	0.928393	0.99351	0.994178	0.980716	0.973581	1.01358
15	1.02326	1.03816	0.964966	0.995025	0.990877	0.982142	0.981133	0.993019	0.959807	0.967185	1.00168	0.998019	1.00707	1.00498	0.929463	0.992743	1.00472	1.01619	0.987408	1.00324	1.00527	0.974592	1.00642	0.998924	1.00486	0.807744	0.981886	1.1943	0.914389	0.854957	1.05109	1.02132	0.998598	1.00406	1.00338	1.01605	1.0135	1.00119	1.05187	0.916233	0.979277	0.973146	0.970181	0.957164	0.993234
20	1.03634	1.10723	1.02031	1.01714	1.01763	1.00884	1.00533	0.998972	0.982883	0.973226	0.998214	0.995262	0.995752	0.998332	0.924557	0.989283	0.997551	1.02796	1.00233	1.03459	0.963302	0.997775	1.0204	1.02554	1.0626	0.817041	0.981419	1.00229	0.926854	0.880991	1.07516	1.04016	0.993826	0.992413	0.990789	1.03304	1.04622	1.00776	1.07925	0.93045	0.985329	0.986743	0.973674	0.976681	0.973305
25	1.04222	1.03107	0.996609	1.01089	1.01129	1.00351	1.00281	0.995262	0.971128	0.98223	1.00305	0.996709	0.997488	0.999097	0.928141	0.999156	0.998316	1.01608	1.01209	1.04304	0.976688	1.00337	1.01413	1.04639	1.04993	0.842159	0.972728	1.1113	0.827722	0.892407	1.03216	0.983743	0.99614	0.999291	0.992564	1.01259	1.0212	0.992046	1.04809	0.94047	0.997168	0.988187	0.988808	0.988864	0.986922
30	1.05472	1.05125	1.07776	1.00828	1.0092	0.996569	1.00024	0.989474	0.97661	0.981867	0.990449	0.990966	0.980244	0.99221	0.919295	0.987772	0.98312	1.01354	1.00898	1.01794	1.02526	0.997344	0.982569	1.0402	1.05971	0.840881	0.962983	0.758334	0.807623	0.887621	1.03902	1.01317	0.987751	0.990213	0.996008	0.997019	1.01088	0.979938	1.02362	0.956567	0.999205	0.986727	0.995139	0.984468	0.99843
35	1.03943	1.08737	0.966642	1.00214	1.00208	0.992802	0.991059	0.981922	0.969499	0.999198	1.00012	0.999727	0.980192	1.00145	0.926529	0.99891	0.989483	1.03125	0.994674	1.01755	0.98495	1.00582	0.982228	1.03464	1.05922	0.874888	0.975734	0.967928	0.8143	0.878784	1.02214	1.00187	0.996541	0.998577	1.00339	1.01226	1.02472	1.1017	1.02561	0.960099	0.987604	0.988671	0.980046	0.989613	0.952465
40	1.06491	1.06293	1.06238	1.00804	1.00666	1.01066	1.00149	0.981821	0.969069	1.01768	0.98296	0.995592	0.968691	0.982636	0.925761	0.983496	0.970992	1.01922	1.02604	1.01396	0.991412	0.998614	0.966127	1.03366	1.04869	0.88559	0.974621	0.808403	0.863992	0.933286	1.03837	1.0046	0.991937	0.99458	1.0069	0.998075	1.02144	1.03099	0.999139	0.957863	0.990852	0.980567	0.989984	0.988769	0.973493
45	1.03349	1.05649	1.06998	0.99949	0.995541	1.00479	0.992625	0.972477	0.962637	1.00007	0.94968	0.950398	0.923311	0.946817	0.908814	0.950432	0.937789	1.02415	0.994857	0.971216	1.00007	1.02898	0.97441	0.98866	0.959305	1.38297	0.902714	0.967155	0.792001	0.949255	1.04926	1.01859	1.02961	1.02866	1.04613	0.95157	0.954326	1.00039	0.918596	0.98375	0.991542	0.991643	0.990358	1.00138	0.951744
50	0.991542	0.996979	0.998251	0.985563	0.988393	0.991188	0.981634	0.982101	0.999496	0.975556	1.01681	1.01075	0.973036	1.01566	1.1273	1.02227	1.00169	1.03581	0.990021	0.953498	0.991837	1.02083	0.96944	0.98595	0.942352	1.2888	1.03669	1.03765	0.800706	1.05555	0.94166	0.987247	0.957598	0.979432	1.01337	0.978618	0.995573	1.00436	0.948025	1.00843	1.00273	1.01317	1.00792	1.02571	0.956581
55	0.98613	0.981701	0.948005	1.00567	1.0133	1.0107	1.00751	1.01325	1.04391	0.994478	0.989563	1.0063	0.966723	1.00006	1.24817	1.00539	0.990388	0.990928	0.999085	0.99433	0.996105	0.990821	1.00451	0.985189	0.974134	1.1901	1.06553	0.787669	0.901022	1.10867	0.944472	1.00163	0.942052	0.967275	0.961691	0.999708	1.01043	1.00881	0.960696	1.01536	1.00919	1.02465	1.01677	1.03692	0.985231
60	0.966304	1.01012	1.06992	0.994476	1.00164	0.998195	1.00269	1.00904	1.05063	1.01087	0.974752	0.989318	0.956443	0.981749	1.21959	0.988284	0.978149	0.98889	0.995411	0.993672	1.01712	1.00038	0.997545	0.990279	0.962446	1.14294	1.05226	1.02928	1.07359	1.10466	0.932341	0.949711	0.933224	0.963746	0.93787	0.991804	0.984561	0.988179	0.953186	1.00819	1.015	1.01215	1.02242	1.01788	1.02191
65	0.98119	0.964934	0.97348	0.985669	0.990779	0.990075	0.998622	1.0108	1.05215	1.05223	0.985333	0.997915	0.972546	0.987073	1.06005	0.996845	0.994048	0.974952	0.987299	0.987397	1.00756	1.00544	1.00031	0.97675	0.948853	1.14433	1.05202	0.77889	1.08592	1.18486	0.954251	0.979269	0.9375	0.968772	0.934645	0.984634	0.983132	0.975445	0.939977	1.04861	1.02347	1.02983	1.03676	1.03535	1.02887
70	0.920328	0.948203	0.915592	0.988794	0.991999	0.994542	1.00324	1.0071	1.06042	1.02282	0.971718	0.992849	1.09964	0.976376	1.00289	0.985262	0.986417	1.00043	0.977642	0.983289	1.06225	1.00441	1.00538	0.966117	0.962383	1.12023	1.03504	1.16098	1.44043	1.16594	0.944322	0.978343	0.912394	0.943956	0.934254	0.984147	0.97945	0.970827	0.954354	1.09758	1.00369	1.00316	1.0144	1.00683	1.01405
75	0.888452	0.943017	0.932754	0.980623	0.978694	0.990138	0.998377	0.979673	1.04953	1.05014	1.02197	1.03205	1.01991	1.02349	1.03936	1.0309	1.03333	0.951411	0.978582	0.995474	1.02829	1.02189	1.00674	0.964813	0.986308	1.09972	1.04539	0.998574	1.38319	1.20628	0.930795	0.974025	0.921233	0.95893	0.947497	0.985785	0.981286	1.01336	0.964366	1.08104	0.996336	1.0008	1.01005	1.00679	1.00346
80	0.871205	0.92038	0.823278	0.989222	0.989173	1.00036	1.0117	0.988318	1.05323	1.06802	0.988682	0.996984	1.02736	0.989614	1.00043	0.992308	1.00324	0.954536	0.961778	0.991646	1.04762	1.02885	1.01536	0.96925	0.992459	1.06668	1.01632	1.29056	1.3679	1.19904	0.935676	0.980781	0.913881	0.948142	0.940829	1.01068	0.986329	1.0094	0.978894	1.14635	1.02201	1.02189	1.04214	1.03152	1.03556
85	1.0775	0.902959	0.837558	0.977852	0.970431	1.00672	1.01318	0.975269	1.01613	1.06447	1.00438	0.994426	1.0555	0.992929	1.01553	1.00043	1.01614	0.951868	0.94391	0.985052	1.10828	1.03062	1.01261	0.964964	0.984309	1.07745	1.02418	0.884468	1.39822	1.17362	0.921943	0.976514	0.920069	0.959971	0.94133	0.988676	0.959043	0.991419	0.962314	1.15872	0.998259	1.00069	1.01994	1.02391	1.01897
90	1.35263	0.978033	1.17912	0.995936	0.990246	1.0251	1.03372	1.0336	1.05887	1.08106	1.05217	1.02252	1.04794	1.02744	1.07546	1.03457	1.05765	0.936859	0.933217	1.2197	1.35225	1.04741	1.03429	0.97085	1.0015	1.07088	1.02369	0.791346	1.44663	1.32964	0.922813	1.04362	0.879043	0.918441	0.948571	0.988267	0.95865	0.972066	0.953821	1.13137	0.986544	0.995267	1.0088	1.00684	1.00792
95	1.30026	0.888753	0.901849	0.963741	0.95616	0.997131	1.0037	1.17097	1.01747	1.09218	1.01432	0.982411	1.00563	0.981577	1.05919	0.99309	1.02129	0.918776	0.931482	1.23439	1.60611	1.05071	1.0414	0.970459	0.995954	1.07242	1.01507	1.03334	1.6419	1.32578	0.902134	0.991276	0.885089	0.934323	0.963532	0.997577	0.967226	1.01971	0.965528	1.32246	0.988275	1.00357	1.01218	1.01903	1.00772
100	1.32577	0.891975	0.957659	0.960866	1.00533	0.997414	1.0059	1.31376	1.01206	1.10421	1.24178	0.994641	1.1798	1.00346	1.09418	1.0083	1.04426	0.875463	0.929225	1.18794	1.2294	1.03832	1.02986	0.953124	0.998511	1.08418	1.03712	1.10701	1.82908	1.35558	0.91069	1.04995	0.867623	0.919111	0.933169	0.991149	0.969695	0.982323	0.976069	1.27319	0.957051	0.984171	0.980151	1.00375	0.95919
105	1.57465	0.896823	0.872753	0.929957	0.995346	0.974701	0.985997	1.74799	0.965013	1.11674	1.17511	0.958882	1.20104	0.976931	1.29556	0.981763	1.02477	0.868285	0.904843	1.54969	1.15244	1.04434	1.02671	0.960056	0.999195	1.08312	0.99535	1.06122	1.55498	1.32531	0.904214	1.01819	0.880664	0.935213	0.943689	0.982988	0.96703	1.14149	0.973284	1.41594	0.971815	1.00156	1.00216	1.02057	0.990918
110	1.49568	0.901866	0.957424	0.917692	1.43587	0.979823	0.984942	2.02163	1.15215	1.12724	1.13224	0.969203	1.12309	0.986609	1.37509	0.989359	1.04109	0.964402	0.878598	1.50181	1.22462	1.07426	1.05261	0.987622	1.03978	1.0733	0.999692	0.695385	1.46247	1.26343	0.88378	1.09686	0.895024	0.955774	0.934693	0.994783	0.985445	1.02541	1.01084	1.45199	0.970459	1.01249	1.00373	1.03027	0.985003
115	1.67839	0.865483	0.820764	0.91759	1.71959	0.980636	0.993477	1.8004	1.45139	1.14107	1.16328	0.933497	1.06391	0.960959	1.3951	0.956233	1.01603	0.853068	0.866544	1.6261	1.25364	1.05684	1.03547	0.976363	1.05618	1.07884	1.12321	0.836889	1.687	1.30256	0.877584	1.09604	0.866572	0.930151	0.954062	0.966414	0.959649	1.13463	0.979854	1.48353	0.965357	1.01947	1.00002	1.04991	0.98988
120	1.73628	0.841487	0.791736	0.904581	1.81239	0.962842	0.966659	2.03199	1.75817	1.16312	1.33346	0.974015	1.17627	0.993303	1.5351	0.986657	1.05739	0.97066	0.869762	1.67219	1.31912	1.06279	1.03887	0.985042	1.02249	1.06753	1.36053	0.973468	1.55782	1.32109	0.870079	1.07594	0.852004	0.919092	0.960272	0.991608	0.979145	1.06111	1.01953	1.39942	0.930999	0.985476	0.96946	1.01776	0.970777
125	1.58924	0.868159	0.891424	0.944845	1.96466	0.997279	1.26013	2.89639	1.85713	1.18088	1.33934	1.13259	1.12221	1.01954	1.85958	1.00041	1.07729	1.09852	0.857614	1.80869	1.19693	1.08963	1.05012	1.04316	1.05122	1.05317	1.31816	0.694438	1.53764	1.29751	0.87874	1.1233	0.832945	0.909037	1.05832	0.971172	0.967406	1.09227	1.00281	1.43758	0.934017	1.00577	0.974391	1.04097	0.963197
130	1.72333	0.915374	0.975089	0.917754	1.9535	0.966667	1.12728	3.0817	1.99273	1.19156	1.42469	1.26917	1.11143	0.996925	1.65643	0.979653	1.07089	1.21313	0.837717	1.79292	1.2003	1.10027	1.03166	1.00367	1.02508	1.08902	1.54784	0.632822	1.39075	1.31561	0.869884	1.05975	0.828825	0.90988	0.974857	0.984328	1.00743	1.26186	1.03326	1.62817	0.936575	1.01951	0.986181	1.03622	0.992126
135	1.75002	0.853061	0.754027	0.949941	2.08601	1.21769	1.0354	3.22475	2.4959	1.22982	1.63678	1.35939	1.1038	1.00747	1.86647	0.985788	1.0796	1.3931	0.849544	1.62752	1.25088	1.12325	1.04446	1.01104	1.03244	1.07876	1.53185	1.03993	1.37234	1.29659	0.853801	1.04389	0.814663	0.910807	0.951389	0.944886	0.989204	1.11383	1.01477	1.59258	0.922845	1.01661	0.973124	1.16947	0.972484
140	1.72679	0.857995	0.877748	0.917661	2.19802	1.47654	1.00845	3.02446	2.30486	1.23327	1.81907	1.4445	1.11559	1.03008	1.82609	0.980646	1.07829	1.2897	0.828875	1.86873	1.2477	1.12182	1.04364	0.995129	1.02965	1.07793	1.73047	0.708036	1.42128	1.32113	0.868773	1.1222	0.79446	0.91751	0.967082	0.820942	0.880167	1.0023	0.740879	1.58601	0.914644	1.03001	0.970656	1.2216	0.95883
145	1.65722	0.870511	0.916865	0.965131	2.16745	1.77681	1.26545	3.18746	2.44861	1.26429	1.59445	1.47309	1.18027	1.06217	2.02417	0.982729	1.08549	1.41536	0.830755	1.84513	1.50406	1.12184	1.05791	0.996965	1.01481	1.08686	1.76903	0.738174	1.37816	1.35337	0.851327	1.04954	0.773708	0.917229	0.941607	0.733249	0.81404	1.05362	0.608948	1.64099	0.918679	1.0427	0.980995	1.15817	0.959119
150	1.71813	0.884077	0.965268	0.985549	2.12341	1.92404	1.48675	3.19777	2.40693	1.25691	1.78574	1.63598	1.18268	1.26288	2.07747	1.08055	1.18318	1.55096	0.834283	1.94639	1.41049	1.13557	1.06308	1.02186	1.02847	1.09531	1.76754	0.834906	1.28479	1.31281	0.850988	1.14964	0.810682	0.883758	0.939009	0.934887	1.03278	1.30785	1.07557	1.70474	0.910202	1.04212	0.973136	1.17681	0.940498
155	1.85856	0.993483	1.01555	0.925478	2.18865	1.92288	1.16232	3.4325	2.50732	1.28815	1.6778	1.50156	1.19207	1.28165	2.02471	1.06714	1.17194	1.77644	0.842882	1.7702	1.26727	1.11455	1.02723	0.988239	1.00567	1.06265	1.97201	0.835077	1.46373	1.2956	0.840511	1.12066	0.82167	0.896499	0.99349	0.893046	1.01577	1.2702	1.06412	1.61413	0.935813	1.07667	1.00266	1.35266	0.977922
160	1.90051	1.0481	0.936843	0.907648	2.15582	2.0516	1.77607	3.52617	2.35796	1.29337	1.64358	1.65011	1.13639	1.27917	2.01258	1.06591	1.19565	1.79869	1.40821	1.90229	1.37098	1.15813	1.0598	1.01136	1.02404	1.0797	2.07775	0.886587	1.28887	1.34456	0.872563	1.25037	0.826552	0.874086	1.07937	0.874305	1.02485	1.34497	1.07606	1.73187	0.896416	1.04026	0.966359	1.28776	0.94402
165	1.92952	1.09367	1.05336	0.921602	2.17767	2.05999	1.59035	3.39805	2.63643	1.29232	1.81533	1.76975	1.1543	1.28095	2.10411	1.09878	1.1998	1.94191	0.939983	1.96715	1.6306	1.18412	1.05958	1.02208	1.04691	1.05169	2.08799	0.88408	1.45789	1.27643	0.832792	1.25255	0.804173	0.884627	1.02974	0.863549	1.02801	1.33923	1.07799	1.82647	0.908242	1.0626	0.982634	1.36591	0.975269
170	1.9284	1.0839	0.911435	0.916972	2.20556	2.24067	1.23378	3.29247	2.85333	1.31894	2.12141	1.93226	1.21479	1.32092	1.96779	1.17172	1.28873	1.95933	0.888637	1.88147	1.6216	1.20208	1.05437	1.04004	1.06492	1.06651	1.96636	0.878307	1.38209	1.31699	0.85558	1.17218	0.871955	0.854454	0.987126	0.864792	1.04726	1.49794	1.08801	1.7619	0.918501	1.1004	0.998001	1.46005	0.963878
175	1.95721	1.14434	0.943715	0.932858	2.22607	2.21011	1.70656	3.50562	2.64658	1.31709	1.9341	1.93371	1.19014	1.39432	2.15119	1.17909	1.30095	1.88466	0.899095	2.00762	1.67613	1.21446	1.0495	1.04114	1.07257	1.05918	2.24443	1.07141	1.39632	1.26136	0.855041	1.17473	0.814061	0.837261	1.16928	0.843967	1.03601	1.47661	1.21222	1.81411	0.925965	1.11256	1.0095	1.49398	0.975244
180	1.93303	1.11718	1.0309	0.919055	2.18981	2.33173	1.26845	3.33973	2.49771	1.33211	1.89161	1.97916	1.19392	1.48687	2.11046	1.25552	1.31304	1.69522	1.5831	2.16914	1.54397	1.21616	1.03436	1.06988	1.10179	1.05567	2.08182	1.09388	1.32659	1.26677	0.837593	1.11919	0.939716	0.877937	1.00196	0.865344	1.08183	1.56029	1.13645	1.7972	0.898436	1.10685	0.98631	1.54753	0.94957
185	1.92789	1.22302	1.02272	0.91102	2.19288	2.29889	1.84593	3.35685	2.73072	1.31695	2.02847	1.972	1.20262	1.34628	2.06589	1.1941	1.30317	1.47456	0.984955	2.18722	1.67266	1.23205	1.03148	1.0398	1.05907	1.05595	2.20608	0.587043	1.32301	1.25391	0.838971	1.15945	0.898758	0.849872	1.02399	0.87002	1.08529	1.59069	1.14369	1.76912	0.921968	1.15206	1.02252	1.71585	0.988942
190	1.92793	1.29918	0.986251	0.926219	2.20806	2.42012	1.39512	3.19115	2.36208	1.32713	2.10387	1.95085	1.16466	1.58438	2.08616	1.22854	1.3197	1.81359	1.47624	2.22191	1.55115	1.25682	1.0402	1.04614	1.065	1.04842	2.00994	0.810544	1.2884	1.30904	0.837357	1.09194	0.956212	0.827609	1.17347	0.867671	1.09953	1.57401	1.12975	1.75289	0.89462	1.1423	0.994866	1.62312	0.967618
195	1.93049	1.26698	0.980519	0.944195	2.16847	2.32904	1.8602	2.99254	2.23454	1.35716	2.23594	1.98746	1.2017	1.57175	2.08204	1.2869	1.38592	1.80509	1.80567	2.31586	1.52241	1.26865	1.03456	1.05434	1.0605	1.02032	2.24346	0.718815	1.45868	1.25953	0.832875	1.1684	0.960532	0.851699	1.35641	0.847303	1.08264	1.56212	1.10789	1.77572	0.898192	1.14493	1.00049	1.65699	0.969457
200	1.91377	1.22861	0.93024	0.947088	2.17867	2.4718	1.96602	3.07646	2.65792	1.35613	2.31899	2.22221	1.22937	1.53161	2.03513	1.26412	1.41242	2.02734	2.01043	2.34772	1.68521	1.28884	1.03103	1.15201	1.1749	1.0691	2.07593	0.848665	1.30453	1.28599	0.837898	1.253	1.04033	0.843304	1.07132	0.876904	1.11301	1.78617	1.1541	1.86349	0.898481	1.15056	1.0038	1.74311	0.983345
205	1.81612	1.2051	0.727378	1.03139	2.14837	2.43027	1.90735	3.10429	2.59477	1.35588	2.37069	2.26713	1.20031	1.57775	2.08661	1.30087	1.40724	1.76312	2.20535	2.28484	1.59557	1.27789	1.02445	1.2302	1.23836	1.03157	2.20006	0.681628	1.4751	1.30363	0.832645	1.131	0.968	0.819985	1.15715	0.862638	1.10349	1.55094	1.1509	1.89533	0.915642	1.18905	1.02752	1.88058	0.995662
210	1.89042	1.14687	0.976296	0.946866	2.11965	2.47026	2.0116	3.19488	2.46054	1.34287	2.36262	2.23449	1.22317	1.73787	2.23131	1.34879	1.41543	1.58214	2.31695	2.33989	1.84	1.31651	1.04334	1.19935	1.18361	1.09055	2.21653	0.843488	1.30864	1.24935	0.828291	1.10407	1.00481	0.849875	1.14663	0.879343	1.14007	1.51236	1.18324	1.84162	0.906936	1.18275	1.02073	2.00587	0.999767
215	1.8783	1.28961	0.916698	0.922552	2.09225	2.46383	1.88862	3.16454	2.09712	1.37178	2.3289	2.20039	1.19476	1.67182	2.17601	1.28293	1.40899	1.60531	2.28819	2.38643	1.80325	1.3197	1.05205	1.20028	1.18387	1.06046	2.22938	0.905579	1.41528	1.2837	0.843901	1.13727	0.997721	0.824619	1.13963	0.868939	1.14504	1.62706	1.16829	1.89883	0.896275	1.20063	1.01961	2.03613	0.971387
220	1.83774	1.33105	0.870038	0.991018	2.1215	2.50399	1.94624	3.1959	2.31084	1.41845	2.3995	2.2542	1.22572	1.70883	2.19814	1.31965	1.4338	1.59923	2.3101	2.28275	1.6924	1.29736	1.03039	1.18187	1.16271	1.07761	2.23093	0.920591	1.34927	1.30402	0.829355	1.10348	1.03987	0.827527	1.22835	0.872555	1.16305	1.72526	1.1871	1.8458	0.894128	1.22293	1.02621	2.0829	0.974609
225	1.81544	1.34117	1.12083	1.03634	2.11077	2.46592	1.92614	3.04559	2.33979	1.394	2.40692	2.21207	1.2073	1.65212	2.04571	1.30992	1.44943	1.69344	2.11842	2.21767	1.68855	1.30905	1.04562	1.18212	1.15474	1.0639	2.36861	1.0661	1.18107	1.34961	0.826656	1.11021	1.08123	0.830973	1.10173	0.868192	1.16824	1.639	1.18413	1.88605	0.891431	1.21007	1.01133	2.1043	0.974955
230	1.88658	1.32006	0.988564	0.971572	2.13399	2.55647	2.06063	3.18406	2.48462	1.38613	2.36166	2.2948	1.22531	1.76062	2.22597	1.33742	1.43707	1.66035	1.9958	2.2444	1.78564	1.332	1.05988	1.18568	1.17742	1.0905	2.31803	0.891034	1.18889	1.35696	0.828701	1.13601	1.10519	0.827104	1.31261	0.856649	1.15819	1.80287	1.17657	1.8249	0.890453	1.20609	1.01491	2.04055	0.978399
235	1.80523	1.46474	1.08064	1.08917	2.08098	2.48021	2.01817	2.98015	2.29235	1.42279	2.33263	2.31606	1.23406	1.70855	2.18473	1.40186	1.49459	1.56291	2.24562	2.28433	1.95637	1.35536	1.06979	1.20115	1.21049	1.05651	2.50349	0.938568	1.39196	1.3177	0.813274	1.14114	1.10681	0.831066	1.21089	0.863491	1.1825	1.82064	1.1976	1.88582	0.910145	1.25278	1.04471	2.12135	0.993112
240	1.82939	1.48309	1.07612	1.19802	2.04039	2.45863	1.9627	2.9181	2.27101	1.41487	2.38515	2.27362	1.23633	1.76755	2.16057	1.39019	1.52756	1.79534	2.24965	2.12858	1.8862	1.34857	1.05027	1.21422	1.24448	1.09097	2.33276	1.13594	1.24499	1.31596	0.805068	1.08722	1.0888	0.815576	1.25879	0.857233	1.18319	1.82586	1.19392	1.90836	0.884078	1.22827	1.01482	2.10934	0.95831
245	1.81662	1.45902	0.939759	1.23159	2.04325	2.51001	2.06495	2.83198	2.56736	1.41652	2.47902	2.34285	1.35705	1.79427	2.26943	1.43821	1.57539	1.8548	2.07553	2.1152	1.76669	1.34639	1.03511	1.19249	1.2294	1.11918	2.39405	1.11167	1.2221	1.37015	0.833773	1.11129	1.11724	0.839424	1.24628	0.898384	1.24368	1.87147	1.2628	1.92112	0.922417	1.30722	1.06683	2.19743	0.973596
250	1.81422	1.38663	1.03345	1.32201	2.03782	2.54378	1.96556	2.83848	2.39793	1.41954	2.41917	2.25394	1.33328	1.7595	2.17396	1.39647	1.5405	1.73864	2.17514	2.04079	1.84562	1.36215	1.04412	1.21288	1.21312	1.09578	2.38715	0.955104	1.32337	1.36	0.820312	1.11002	1.25049	0.85316	1.40261	0.888676	1.24984	1.63357	1.23988	1.88959	0.905224	1.28949	1.06186	2.15913	0.978193
255	1.75427	1.40762	1.08513	1.47566	2.06472	2.49723	2.07454	2.51539	2.56039	1.42258	2.43239	2.28803	1.30244	1.81499	2.13975	1.42293	1.57004	1.88207	1.93917	1.93687	1.79334	1.33767	1.02172	1.21385	1.18671	1.07012	2.41092	0.949759	1.30295	1.3704	0.819814	1.17468	1.19771	0.836254	1.29406	0.884587	1.27116	1.70026	1.21719	1.90681	0.885426	1.26094	1.0408	2.10111	0.957998
260	1.71052	1.54768	0.951089	1.69805	2.06849	2.55626	2.03224	2.46337	2.40884	1.40572	2.4459	2.23206	1.2778	1.77461	2.09608	1.4149	1.56909	1.83902	2.09709	2.0051	1.77488	1.35528	1.02885	1.21764	1.20138	1.07936	2.47577	1.04442	1.36596	1.3795	0.802074	1.13927	1.16027	0.828804	1.35652	0.901313	1.3143	1.65364	1.26407	1.9267	0.919536	1.34149	1.07978	2.17431	0.999116
265	1.68856	1.56895	1.17426	1.8142	2.08143	2.5564	2.0842	2.49351	2.44927	1.42982	2.48947	2.31964	1.35203	1.87733	2.20277	1.60462	1.63051	1.63081	2.17522	2.06425	1.81544	1.37049	1.04124	1.23668	1.23317	1.08623	2.42172	0.802259	1.32036	1.38172	0.838761	1.15655	1.16778	0.819323	1.32579	0.899131	1.30508	1.79188	1.24758	1.93857	0.886353	1.32427	1.05327	2.14691	0.961501
270	1.69993	1.66763	0.955547	1.83764	2.04268	2.62514	1.99686	2.42794	2.4852	1.4678	2.45908	2.23197	1.3139	1.83921	2.14479	1.45385	1.61197	2.03913	2.08987	2.08863	1.98477	1.37681	1.04305	1.24277	1.25066	1.10076	2.3998	0.823336	1.31927	1.3283	0.804957	1.11043	1.25314	0.833489	1.20826	0.917896	1.33153	1.97107	1.26701	1.94033	0.889648	1.36845	1.08045	2.13127	0.97508
275	1.67254	1.79106	1.04303	1.81713	1.97962	2.54226	2.04306	2.38698	2.33645	1.43257	2.48492	2.28338	1.44106	1.81117	2.14681	1.47822	1.64312	1.70636	2.11104	2.04517	1.84222	1.35927	1.02252	1.23741	1.25508	1.07231	2.43679	0.89817	1.24984	1.3498	0.813031	1.12159	1.23799	0.849496	1.25795	0.93047	1.34467	1.82338	1.28879	1.94331	0.893017	1.37749	1.07834	2.18199	0.971705
280	1.60773	1.64237	1.07454	1.96763	1.98627	2.51328	2.0418	2.6421	2.49732	1.43551	2.51536	2.26232	1.48995	1.82749	2.18466	1.48936	1.66717	1.98799	2.02279	2.03253	1.73771	1.36722	1.03551	1.24069	1.23924	1.08859	2.52888	1.05607	1.25193	1.37264	0.816013	1.12177	1.22726	0.843735	1.43213	0.945052	1.33566	1.92083	1.3052	1.90351	0.891498	1.40947	1.08827	2.1338	0.969834
285	1.61567	1.54882	1.0433	2.07364	1.99065	2.61749	2.01717	2.51948	2.66996	1.47448	2.49809	2.2745	1.46197	1.8015	2.14234	1.49365	1.68681	1.86105	2.0877	2.01611	1.87544	1.363	1.03591	1.30437	1.34214	1.11515	2.3731	0.876145	1.11324	1.36654	0.815166	1.1314	1.20943	0.882622	1.39586	0.97475	1.35244	1.93019	1.2887	1.92843	0.90161	1.4206	1.08947	2.17805	0.977324
290	1.57903	1.51525	1.19424	2.10799	1.95191	2.5774	2.07191	2.27733	2.44485	1.44241	2.51358	2.26843	1.35838	1.72896	2.05407	1.44568	1.65683	1.81133	1.90547	1.98402	1.86872	1.3775	1.03786	1.2711	1.30523	1.10495	2.41493	1.03902	1.1549	1.33534	0.808405	1.1106	1.18125	0.820618	1.62405	0.997133	1.34484	1.97419	1.28923	1.86001	0.868936	1.38731	1.06265	2.10612	0.927738
295	1.59444	1.46911	1.14661	2.11852	1.95042	2.47997	2.07043	2.35098	2.43561	1.46202	2.52041	2.37249	1.55452	1.72575	2.06304	1.45434	1.68933	1.91784	2.1452	2.05922	1.9562	1.3783	1.02788	1.22857	1.25523	1.16363	2.46463	1.04794	1.17721	1.34007	0.821539	1.12143	1.24436	0.848934	1.44094	1.02154	1.34393	1.96004	1.31877	1.99909	0.912621	1.44527	1.1097	2.17995	0.981445
300	1.46195	1.62457	1.0242	2.13354	1.94303	2.51576	2.04007	2.67119	2.3798	1.44788	2.47012	2.20458	1.50234	1.68255	2.00389	1.3986	1.6394	1.87725	2.02503	2.03069	1.95617	1.39585	1.02991	1.22413	1.25377	1.12295	2.41809	0.724755	1.09403	1.34357	0.805584	1.11535	1.22016	0.830917	1.36214	1.08142	1.36986	1.89941	1.3475	1.95117	0.905694	1.4388	1.10316	2.15485	0.997065
305	1.5213	1.58933	1.08195	2.13911	1.99167	2.46233	2.0829	2.5683	2.36108	1.46178	2.49824	2.19367	1.5061	1.81597	2.11483	1.45312	1.67758	2.06474	2.03469	2.04464	2.05352	1.39447	1.02595	1.23259	1.25494	1.12606	2.54597	0.956127	1.14606	1.34509	0.809068	1.18772	1.22565	0.823705	1.24203	1.05435	1.35554	1.83748	1.35274	1.94934	0.90219	1.43171	1.10266	2.13679	0.992643
310	1.51323	1.5346	0.948273	2.11011	1.93206	2.49153	2.01242	2.51489	2.33082	1.45304	2.48546	2.32735	1.59295	1.82534	2.08175	1.48692	1.69272	1.98268	2.00169	2.05189	1.99687	1.38397	1.0159	1.20983	1.21694	1.15084	2.50326	1.07391	1.00943	1.34703	0.786577	1.0973	1.18257	0.815604	1.35914	1.13157	1.41276	1.92348	1.39837	1.90536	0.880568	1.39391	1.08356	2.09282	0.958084
315	1.45708	1.64854	0.98243	2.15323	1.99576	2.55969	2.10471	2.79838	2.34673	1.45576	2.45058	2.24353	1.59313	1.81393	2.04943	1.51026	1.70237	2.00443	1.94616	2.21226	1.98892	1.41843	1.04124	1.25995	1.28327	1.11447	2.52541	1.10316	1.07249	1.41876	0.887782	1.14389	1.2446	0.815097	1.54469	1.16205	1.38736	1.91091	1.36941	1.94151	0.91862	1.43296	1.11071	2.06745	0.987214
320	1.45093	1.52081	1.05098	2.09335	1.88717	2.50226	2.04158	2.65866	2.36489	1.49219	2.41907	2.2298	1.58355	1.78924	1.9819	1.49351	1.66022	1.92933	1.78784	2.19679	1.97976	1.42431	1.03901	1.28592	1.32184	1.18328	2.4232	0.90797	0.986712	1.40807	1.05606	1.11605	1.23601	0.816471	1.5383	1.17279	1.40224	1.96175	1.39222	1.93874	0.885147	1.40921	1.09808	2.06908	0.980993
325	1.56146	1.62926	0.956452	2.12627	1.95654	2.56798	2.02931	2.81334	2.40213	1.4597	2.3684	2.24042	1.59862	1.84365	2.02934	1.53278	1.67872	1.91036	1.95644	2.20257	1.98007	1.42717	1.04382	1.32268	1.38099	1.1724	2.44964	0.928049	1.11013	1.41586	1.00737	1.15273	1.30446	0.865474	1.38904	1.29712	1.42289	1.99463	1.41913	1.95521	0.901954	1.45007	1.11297	2.09427	0.983324
330	1.55384	1.64194	0.998218	2.11635	1.92245	2.59381	2.04383	2.66656	2.46176	1.4709	2.3657	2.20085	1.56516	1.7897	1.90663	1.57896	1.69346	2.10018	1.88839	2.18576	1.98004	1.4344	1.04404	1.33738	1.35153	1.14815	2.50613	0.823619	1.11938	1.45353	1.16403	1.14658	1.25404	0.834985	1.61536	1.31341	1.44885	1.82111	1.45227	1.92876	0.928857	1.4423	1.1024	2.01484	0.979374
335	1.5293	1.66434	1.09931	2.09987	1.91333	2.54267	1.98669	2.4691	2.47683	1.46651	2.4247	2.29157	1.79342	1.87912	2.06859	1.62132	1.71321	2.01795	2.02182	2.18262	2.03017	1.42208	1.022	1.31318	1.27631	1.15209	2.48832	0.925736	1.08664	1.44719	1.19638	1.13993	1.19957	0.81672	1.66688	1.33627	1.46854	1.7846	1.42551	1.94842	0.917668	1.43605	1.12002	2.06603	1.00345
340	1.59735	1.67897	1.114	2.10473	1.80432	2.62642	2.00778	2.4003	2.4263	1.49149	2.4006	2.28064	1.84493	1.85204	1.93162	1.66361	1.73442	1.85703	2.09404	2.17943	2.05759	1.44857	1.02897	1.29822	1.26466	1.1877	2.39957	1.01044	1.05907	1.43071	1.09823	1.11979	1.21721	0.831711	1.40598	1.44498	1.48431	1.85746	1.4462	1.90664	0.914958	1.42776	1.1022	2.04475	0.965946
345	1.56766	1.86574	1.17654	2.10737	1.85555	2.60323	2.1056	2.49315	2.44114	1.46364	2.38822	2.22615	2.15897	1.79441	2.03586	1.66277	1.69637	2.02113	2.05164	2.15803	2.10594	1.47094	1.04551	1.31251	1.30907	1.16694	2.51024	0.895303	1.04097	1.45687	1.36837	1.12475	1.16348	0.831095	1.47764	1.47214	1.48242	1.82261	1.45342	1.93624	0.939577	1.45788	1.12617	2.04225	0.984437
350	1.62835	1.60697	1.0426	2.06425	1.78531	2.55354	2.03526	2.3617	2.31099	1.49021	2.40273	2.27759	2.18891	1.80085	1.909	1.66633	1.72427	2.02877	2.14734	2.10858	2.04428	1.4424	1.02144	1.26631	1.28941	1.19964	2.44765	0.986904	1.01811	1.44433	1.46314	1.11176	1.21843	0.889179	1.56265	1.51682	1.52978	1.89507	1.47809	1.98683	0.991626	1.52165	1.15199	2.10616	0.99331
355	1.5845	1.73202	1.18365	2.03618	1.79644	2.45242	2.01242	2.49495	2.38942	1.48712	2.42834	2.29018	1.99109	1.83189	1.98683	1.70155	1.75378	1.91594	1.95639	2.06999	2.11303	1.44553	1.01939	1.29494	1.35501	1.18838	2.42777	0.862557	0.89041	1.47051	1.59096	1.14075	1.17808	0.870344	1.4705	1.52679	1.5038	1.80966	1.45623	1.97003	0.918368	1.49028	1.11403	2.07132	0.960005
360	1.50212	1.57771	0.98786	2.05961	1.92394	2.47308	2.01511	2.52881	2.46787	1.52348	2.36549	2.18784	1.73945	1.83074	1.89122	1.71768	1.74973	1.80876	1.99466	2.22313	2.09413	1.5092	1.05737	1.32384	1.3621	1.19992	2.44603	0.803776	0.883314	1.43291	1.63743	1.11059	1.17271	0.845023	1.38721	1.61974	1.53035	1.79419	1.50059	1.97418	0.936476	1.55216	1.12691	2.09416	0.955308
365	1.52562	1.52199	1.02326	2.04029	1.90887	2.49999	2.00421	2.26322	2.19603	1.48699	2.30915	2.22638	1.95602	1.87213	2.04089	1.69492	1.74514	1.86457	2.02412	2.28096	2.01221	1.48797	1.03865	1.34521	1.36415	1.21222	2.28515	0.613861	0.89159	1.49603	1.70601	1.15768	1.15811	0.844622	1.52014	1.61008	1.52834	1.83318	1.47454	2.00677	1.02296	1.59704	1.14938	2.1282	0.979978
370	1.5532	1.52447	1.04364	2.06585	1.84075	2.54092	1.99841	2.4748	2.26431	1.47467	2.35365	2.23066	1.94281	1.88278	1.9803	1.74276	1.81157	1.89371	1.90727	2.17618	2.08344	1.5083	1.05375	1.34832	1.32668	1.24742	2.41676	1.09446	1.0705	1.46717	1.72711	1.17145	1.12932	0.839264	1.48887	1.61879	1.55162	1.85926	1.47935	2.00137	0.99664	1.61697	1.14118	2.08976	0.972853
375	1.54934	1.54945	1.1626	2.09114	1.76182	2.54945	2.04567	2.2697	2.00578	1.47742	2.42683	2.34683	2.00103	1.91759	1.98735	1.79238	1.86048	2.05942	1.96381	2.22724	2.11075	1.51738	1.05594	1.35072	1.34933	1.20062	2.36064	0.782232	1.00576	1.48235	1.77045	1.12573	1.15912	0.880436	1.41195	1.63118	1.56113	1.83569	1.49254	2.02161	1.01114	1.64973	1.1508	2.12849	0.973927
380	1.41864	1.50293	1.0424	2.06617	1.81905	2.53617	1.99211	2.2218	2.04301	1.49448	2.36687	2.23171	1.93188	1.81296	1.85488	1.7143	1.78392	1.88522	1.98799	2.13388	1.9633	1.49413	1.02678	1.31677	1.32205	1.18363	2.35958	0.834969	1.04325	1.548	1.80463	1.15278	1.14314	0.86832	1.37851	1.67073	1.61224	1.85893	1.53739	1.98084	1.03771	1.66498	1.14166	2.1076	0.967222
385	1.51559	1.42894	1.0002	2.1067	1.7306	2.6076	2.08788	2.47322	2.10276	1.49726	2.42228	2.25805	1.90752	1.84211	1.91801	1.73784	1.80683	1.90751	2.08569	2.07858	2.00954	1.52199	1.04441	1.36125	1.38368	1.17529	2.33455	0.933308	0.965643	1.53426	1.97892	1.137	1.12599	0.886806	1.38253	1.64222	1.58949	1.80695	1.52073	1.95315	1.02768	1.67905	1.13096	2.06684	0.953858
390	1.45955	1.47499	1.04424	2.13006	1.81318	2.59551	2.07464	2.6743	2.22677	1.51021	2.46046	2.17186	2.05849	1.87702	1.97941	1.76408	1.83501	1.96219	2.17029	2.04556	1.9723	1.48619	1.0196	1.29828	1.33031	1.19992	2.28199	0.842509	0.868902	1.50771	2.19286	1.12057	1.13505	0.890375	1.50385	1.68734	1.61098	1.82836	1.56174	1.98474	1.15055	1.73547	1.15203	2.11212	0.973666
395	1.34788	1.44086	0.960072	2.08288	1.68505	2.51699	2.00356	2.68395	2.18128	1.51101	2.39226	2.1389	2.12054	1.83194	1.90641	1.71988	1.80231	1.85997	2.14052	2.06854	2.08157	1.5429	1.05952	1.34793	1.39067	1.25428	2.38988	0.897672	0.913691	1.53841	2.34614	1.13865	1.19095	0.919817	1.44221	1.66963	1.63243	1.78738	1.57208	2.00768	1.19085	1.80137	1.16372	2.13727	0.986169
400	1.46096	1.46418	0.985011	2.10552	1.7381	2.64088	2.0927	2.62698	2.24362	1.48568	2.41872	2.14729	2.04216	1.85125	2.03256	1.75676	1.83839	1.78203	2.11908	2.15486	2.03676	1.53758	1.04353	1.32996	1.35757	1.23648	2.26881	0.690337	0.925666	1.50237	2.29866	1.14257	1.20845	0.975283	1.42231	1.67127	1.63577	1.7074	1.5518	1.98041	1.17839	1.81372	1.16189	2.11932	0.987135
405	1.28458	1.63493	1.16049	2.0642	1.70743	2.59171	2.03209	2.36792	2.36451	1.51286	2.43406	2.15453	2.17855	1.80626	1.89933	1.71797	1.82508	1.9521	2.05599	2.09571	2.10959	1.54849	1.05461	1.34191	1.36557	1.2499	2.35157	0.920402	0.836563	1.52503	2.28613	1.12031	1.19433	1.00642	1.68021	1.69394	1.68361	1.7121	1.5792	1.94108	1.14011	1.80724	1.1603	2.07158	0.992173
410	1.32983	1.49453	0.968117	2.05701	1.70765	2.48419	1.97421	2.25455	2.27357	1.50967	2.42808	2.2136	2.21371	1.82584	1.90544	1.75982	1.88988	1.71756	1.9075	2.16878	2.07689	1.58032	1.06238	1.37995	1.38358	1.27521	2.26768	1.04203	0.822284	1.55448	2.32163	1.1353	1.18908	1.05713	1.46178	1.67353	1.6732	1.65626	1.53549	1.92833	1.19867	1.83835	1.18142	2.10887	1.02981
415	1.28066	1.53293	1.19223	2.05732	1.76446	2.52201	2.0262	2.53701	2.36768	1.52091	2.33936	2.13529	2.168	1.72784	1.82553	1.67778	1.82588	1.74524	2.0932	2.05309	2.00303	1.53971	1.02438	1.30761	1.31255	1.27266	2.32146	0.90613	0.858297	1.52466	2.2987	1.11875	1.18293	1.0523	1.64292	1.72029	1.7429	1.71925	1.59228	1.95871	1.20603	1.8705	1.19637	2.13399	1.03432
420	1.38819	1.48486	1.08778	2.10923	1.83933	2.57833	2.04334	2.48938	2.44633	1.52712	2.3782	2.13315	2.31489	1.71475	1.68215	1.68978	1.84085	1.8459	2.04076	2.08119	1.95105	1.55477	1.02867	1.30709	1.32819	1.3173	2.37133	0.841887	0.818444	1.54279	2.27159	1.12954	1.16949	1.06601	1.63781	1.69842	1.74728	1.72407	1.55258	1.91136	1.19537	1.82338	1.1425	2.07746	0.983372
425	1.27996	1.38169	0.988564	2.09733	1.79409	2.48964	2.03221	2.65697	2.37725	1.51374	2.40711	2.23903	2.48278	1.71915	1.73783	1.69646	1.86296	1.79003	1.97643	2.17201	2.23382	1.59309	1.05389	1.36077	1.35011	1.30368	2.21708	0.890975	0.735986	1.57198	2.30907	1.19388	1.26974	1.15931	1.45417	1.68124	1.74096	1.75988	1.54021	1.9102	1.16773	1.81274	1.13847	2.04665	0.983825
430	1.37459	1.37375	1.17128	2.02869	1.72835	2.4484	2.0315	2.48541	2.34021	1.52121	2.38733	2.28064	2.41999	1.75795	1.81746	1.71198	1.87472	1.75184	2.06111	2.05539	2.15939	1.59047	1.05274	1.3496	1.32394	1.34152	2.25102	0.679453	0.765107	1.55972	2.29001	1.17211	1.24914	1.12896	1.53058	1.69758	1.75806	1.77769	1.59264	1.90515	1.16685	1.85073	1.13768	2.09125	0.971146
435	1.40237	1.30594	1.01555	1.98714	1.72994	2.532	2.01412	2.26062	2.30886	1.50865	2.42836	2.16371	2.47747	1.73958	1.84959	1.71213	1.88728	1.68249	2.0521	2.13137	2.10416	1.60383	1.05567	1.35685	1.33814	1.32991	2.30737	0.960774	0.820612	1.53513	2.21632	1.13257	1.23001	1.13604	1.67631	1.6955	1.75587	1.73197	1.59381	1.94207	1.27949	1.83771	1.1795	2.09475	1.02029
440	1.35352	1.3292	1.06412	2.02438	1.73592	2.49198	1.93422	2.27566	2.42627	1.53258	2.39857	2.0963	2.5489	1.74788	1.87846	1.70194	1.88925	1.72595	2.12774	2.07831	2.10482	1.57847	1.04055	1.33231	1.3149	1.34005	2.19073	0.771425	0.775094	1.57355	2.20166	1.19888	1.17897	1.17359	1.71287	1.6904	1.78305	1.73143	1.57928	1.94893	1.29173	1.83881	1.17772	2.07297	1.02124
445	1.33406	1.32689	1.21	1.87069	1.7168	2.50628	2.00266	2.28535	2.48282	1.50168	2.40977	2.14181	2.53201	1.72238	1.82588	1.67121	1.86746	1.69491	2.04095	1.99428	1.99558	1.5452	1.01374	1.32102	1.28684	1.3505	2.16082	0.850849	0.766183	1.57266	2.16871	1.21904	1.17077	1.14456	1.37731	1.73559	1.82788	1.77972	1.60393	1.91466	1.30405	1.79854	1.13909	2.01695	0.990942
450	1.38024	1.32767	1.15837	2.01842	1.80804	2.54168	1.95262	2.49056	2.42329	1.52197	2.42883	2.18185	2.36609	1.72105	1.87146	1.65931	1.88405	1.81362	2.00305	2.16334	2.11713	1.62233	1.06213	1.38267	1.33905	1.34678	2.1014	0.821398	0.751443	1.61882	2.21024	1.18702	1.25703	1.1477	1.46964	1.68953	1.80002	1.6781	1.56933	1.9504	1.36793	1.84867	1.16671	2.02818	1.0023
455	1.46154	1.35982	1.29098	2.01961	1.71652	2.51976	1.95169	2.52812	2.44254	1.49708	2.42946	2.17978	2.4798	1.74467	1.89296	1.65362	1.884	1.68582	1.94681	2.09566	1.98518	1.56922	1.02331	1.33449	1.30163	1.32454	2.12127	0.952786	0.763256	1.599	2.16378	1.31152	1.17283	1.12604	1.45258	1.69321	1.79868	1.74739	1.58715	1.95196	1.4829	1.842	1.15692	2.0194	0.98093
460	1.37101	1.3091	1.17607	2.07567	1.63119	2.51719	1.97413	2.54753	2.37358	1.52612	2.44935	2.12506	2.43286	1.69535	1.81529	1.62769	1.87319	1.74305	1.90528	2.09626	2.00202	1.57934	1.03076	1.36404	1.347	1.33998	2.19474	0.969061	0.742018	1.56216	2.17943	1.22121	1.29851	1.21789	1.49506	1.74774	1.89373	1.79497	1.65583	1.97238	1.60688	1.84843	1.1776	2.02245	0.999381
465	1.3434	1.30947	1.14544	2.05505	1.67214	2.51749	1.97915	2.4652	2.23073	1.51945	2.44174	2.15841	2.49601	1.73743	1.87068	1.66386	1.91289	1.56726	1.98858	2.14221	2.04849	1.60233	1.03683	1.36501	1.33524	1.31491	2.24107	0.952033	0.76725	1.62	2.24109	1.26954	1.19249	1.20538	1.57001	1.75406	1.92379	1.74737	1.66421	2.00287	1.7272	1.87538	1.20891	2.05308	1.0237
470	1.40544	1.35429	1.18442	2.03032	1.7579	2.58771	1.9106	2.63351	2.29406	1.51402	2.44679	2.2079	2.51621	1.73506	1.78484	1.67277	1.93391	1.55749	1.95201	2.0532	1.98778	1.59563	1.02398	1.35352	1.32299	1.30421	2.21153	0.824569	0.780111	1.64315	2.22305	1.25555	1.21737	1.17625	1.39326	1.69853	1.89196	1.65522	1.62788	1.9865	1.76539	1.87431	1.2252	2.05593	1.03829
475	1.39485	1.41885	1.32785	2.08302	1.81188	2.49135	1.98088	2.67931	2.19658	1.50889	2.36545	2.08155	2.51268	1.63597	1.70423	1.59193	1.85897	1.79518	1.83889	2.08978	2.05413	1.58555	1.02132	1.34575	1.27657	1.31628	2.1331	0.857228	0.757346	1.62475	2.18631	1.25921	1.138	1.20668	1.31834	1.70334	1.90655	1.55824	1.66265	1.9507	1.75835	1.83609	1.19895	1.99923	1.01786
480	1.49898	1.4826	1.33248	1.99652	1.72907	2.60143	2.01435	2.68389	2.14739	1.51048	2.38171	2.0822	2.63324	1.71221	1.88506	1.64604	1.92024	1.81665	1.80191	2.08375	2.04557	1.62544	1.04612	1.37504	1.31573	1.31024	2.14891	0.82919	0.789682	1.65406	2.247	1.24615	1.15923	1.21182	1.39048	1.6682	1.89664	1.48923	1.65502	1.97732	1.76859	1.82282	1.17566	2.01616	1.0278
485	1.49759	1.42166	1.12318	1.9521	1.71964	2.53376	1.85638	2.62159	2.21052	1.53417	2.39263	2.10015	2.58485	1.69761	1.79127	1.6374	1.91543	1.69565	1.89884	2.03148	1.99742	1.58327	1.01418	1.33165	1.27889	1.30313	2.22086	1.01842	0.782136	1.59812	2.1517	1.26865	1.17696	1.20142	1.5393	1.70029	1.93176	1.52	1.6868	1.95127	1.74282	1.83057	1.19331	2.01858	1.02197
490	1.44489	1.57078	1.1812	2.09396	1.93391	2.53194	1.95057	2.81851	2.1564	1.52555	2.38591	2.11004	2.54145	1.63682	1.68896	1.61379	1.91292	1.66299	1.96881	2.08558	2.07905	1.62779	1.03744	1.36556	1.32399	1.3351	2.07919	0.686427	0.773796	1.59897	2.12556	1.1959	1.10345	1.22463	1.39689	1.73687	1.94754	1.6099	1.73648	2.0327	1.81391	1.91624	1.243	2.11548	1.04468
495	1.4499	1.55725	1.31233	2.03523	1.89689	2.51911	1.80647	2.63211	2.28207	1.53466	2.37979	2.07188	2.61428	1.65768	1.76491	1.61717	1.91411	1.50159	1.95881	2.13087	2.21613	1.63514	1.03761	1.36245	1.29713	1.3304	2.11038	0.925434	0.761807	1.60927	2.10965	1.36889	1.15505	1.27022	1.45385	1.72666	1.9454	1.63416	1.74956	1.98351	1.77971	1.85143	1.19396	2.06613	1.03716
500	1.48476	1.51627	1.16109	1.98348	1.90576	2.60117	1.93421	2.71363	2.15128	1.52465	2.40832	2.09908	2.65118	1.67136	1.82943	1.65159	1.94859	1.7149	2.01383	2.05052	2.0943	1.62349	1.02195	1.3666	1.26205	1.33759	2.22031	0.827823	0.754906	1.62014	2.09638	1.23999	1.10851	1.23704	1.56384	1.71192	1.93518	1.61749	1.75306	1.98117	1.78093	1.85734	1.20023	2.06229	1.05525
505	1.47217	1.62636	1.26946	1.95689	1.89944	2.55787	1.85042	2.42219	2.11116	1.5272	2.40233	2.02268	2.57654	1.636	1.68925	1.62823	1.95996	1.63682	1.99165	2.09624	2.07953	1.65572	1.05049	1.39146	1.30299	1.31192	2.15547	0.685222	0.8043	1.64365	2.10574	1.23475	1.16209	1.2525	1.4865	1.75818	2.01363	1.63747	1.80504	1.99315	1.75608	1.85998	1.22073	2.0767	1.07883
510	1.47933	1.56536	1.264	2.01145	1.86177	2.62474	1.90391	2.58327	2.0871	1.53225	2.3827	2.07318	2.59672	1.63889	1.7481	1.61422	1.93626	1.64585	2.021	2.0896	2.005	1.63193	1.0298	1.37822	1.30422	1.31526	2.25996	0.682164	0.779341	1.67782	2.13032	1.34312	1.19858	1.2509	1.44161	1.73026	1.9944	1.73387	1.78782	2.03161	1.7899	1.92104	1.27594	2.13283	1.08887
515	1.52207	1.55269	1.26802	2.04824	1.84982	2.47829	1.9687	2.33331	2.00427	1.53568	2.36412	2.05155	2.55514	1.57549	1.60938	1.57482	1.92342	1.61601	1.93856	2.13345	2.0058	1.663	1.05183	1.40203	1.32271	1.31137	2.27706	0.879323	0.728513	1.66088	1.99908	1.36248	1.15391	1.27178	1.68919	1.7302	1.99817	1.71262	1.75099	2.02037	1.79498	1.91852	1.30275	2.13508	1.09613
520	1.4524	1.57369	1.26866	2.00047	1.8451	2.47959	1.85795	2.43776	2.00094	1.53452	2.37202	2.12451	2.5791	1.61022	1.6253	1.60453	1.9615	1.62199	1.99452	2.14125	2.00005	1.66702	1.05272	1.40033	1.3492	1.32303	2.27634	0.832274	0.764837	1.64735	1.95978	1.31476	1.16367	1.29563	1.56792	1.72637	1.99804	1.60689	1.77138	2.02457	1.74507	1.94031	1.29472	2.0701	1.05382
525	1.38745	1.58275	1.31897	2.05877	1.873	2.6434	1.95422	2.65254	2.05404	1.54618	2.39284	2.0858	2.55846	1.56522	1.6003	1.57209	1.95123	1.55928	1.98257	2.12949	2.07838	1.68475	1.06256	1.41759	1.35168	1.3471	2.19641	0.679765	0.739971	1.65354	1.96783	1.32337	1.17544	1.24878	1.51614	1.70824	1.9694	1.54382	1.76461	2.01204	1.76775	1.95886	1.32289	2.07998	1.11611
530	1.38875	1.64203	1.32715	1.9139	1.88217	2.53918	1.95857	2.56	1.9175	1.54229	2.34836	2.07585	2.5464	1.57046	1.62095	1.55668	1.94364	1.53433	2.03981	2.01458	2.0525	1.65754	1.05225	1.38864	1.32871	1.37797	2.2161	0.800053	0.803667	1.68092	2.06981	1.35645	1.20492	1.26598	1.59601	1.73164	2.00615	1.70646	1.81823	2.03398	1.7062	1.94474	1.33657	2.07868	1.10022
535	1.37958	1.64266	1.32959	1.98121	1.87552	2.53551	1.86413	2.66463	2.07318	1.53072	2.3853	1.99549	2.51904	1.59299	1.6825	1.57633	1.96564	1.43015	2.03214	2.06079	2.18888	1.6855	1.06213	1.43223	1.34862	1.35658	2.30436	0.917897	0.817957	1.66605	2.12719	1.31849	1.15983	1.25436	1.60156	1.71958	1.97862	1.66558	1.81294	2.02815	1.71872	1.9359	1.29948	2.02291	1.09255
540	1.40941	1.628	1.12057	2.05959	1.90198	2.50874	1.88494	2.68968	2.189	1.55001	2.39403	2.09345	2.51649	1.57363	1.68906	1.55269	1.96983	1.55437	2.04062	2.06124	2.09555	1.69965	1.05895	1.45713	1.37921	1.3468	2.2681	0.822941	0.829767	1.64242	2.03771	1.292	1.16317	1.28006	1.46634	1.74562	2.01973	1.70445	1.86269	2.01743	1.68926	1.90327	1.26677	1.99349	1.06261
545	1.31982	1.61319	1.35286	1.95539	1.82486	2.47279	1.83491	2.44505	1.90151	1.55576	2.39226	2.04884	2.58871	1.56292	1.68824	1.54386	1.98585	1.48868	2.02918	2.07454	2.0794	1.70354	1.06728	1.46206	1.37725	1.3621	2.1924	0.948498	0.770003	1.62661	2.04578	1.27782	1.16491	1.25094	1.38822	1.74959	2.00954	1.69581	1.85933	2.01978	1.70187	1.89461	1.30266	1.98438	1.08463
550	1.31642	1.53198	1.41946	1.97128	1.89502	2.54536	1.93176	2.37485	2.16798	1.55161	2.3827	2.08354	2.54108	1.54094	1.6688	1.53345	1.97887	1.43528	1.97429	2.07326	2.01292	1.69882	1.06767	1.44825	1.36465	1.37908	2.21344	0.922301	0.782216	1.66339	2.06476	1.29968	1.12486	1.234	1.50577	1.7172	1.9644	1.63336	1.83322	2.01255	1.65729	1.90635	1.29858	1.9763	1.06383
555	1.46437	1.51524	1.23594	2.01526	1.82044	2.51757	1.89231	2.41093	2.03834	1.54337	2.40299	2.13197	2.51292	1.55238	1.55481	1.5575	2.02143	1.50857	1.91438	2.08051	1.97064	1.67379	1.05279	1.41596	1.32823	1.36347	2.20078	0.936301	0.727639	1.66752	2.02432	1.34765	1.19232	1.24249	1.54313	1.76013	2.02128	1.66221	1.87723	2.0417	1.76821	1.9237	1.33405	2.01926	1.12072
560	1.47763	1.57538	1.35882	2.07372	1.93176	2.48775	2.00697	2.27655	2.13051	1.54939	2.38965	2.01133	2.48734	1.55442	1.62532	1.54581	2.02821	1.41295	2.03226	2.09167	1.99838	1.7223	1.07648	1.44318	1.35276	1.34132	2.15787	0.818526	0.735729	1.63866	1.97771	1.30474	1.14486	1.24822	1.42542	1.72562	1.97999	1.60745	1.8321	2.0499	1.71915	1.94776	1.34983	1.99582	1.13572
565	1.41219	1.50881	1.39817	2.06555	1.94318	2.43741	1.92944	2.34377	2.23532	1.54671	2.34671	2.0072	2.50856	1.55013	1.59559	1.5107	1.98214	1.63242	1.98585	2.10904	2.01085	1.71196	1.0663	1.42904	1.33733	1.3593	2.21665	0.87734	0.781715	1.68765	2.03974	1.27477	1.1873	1.25648	1.52547	1.74568	1.99814	1.60255	1.86185	2.0415	1.66355	1.91371	1.31419	1.95586	1.07587
570	1.38387	1.49839	1.55495	1.93168	1.81045	2.44311	1.92053	2.41868	2.32616	1.54612	2.38937	2.04656	2.50325	1.56028	1.61727	1.54279	2.01873	1.57314	1.90911	2.06202	2.07302	1.72892	1.07925	1.44663	1.3424	1.33235	2.24225	0.773969	0.830459	1.69332	2.0427	1.29489	1.15747	1.2274	1.67299	1.73101	1.97937	1.56819	1.82328	2.03899	1.72299	1.95707	1.32973	1.94455	1.1134
575	1.37666	1.61673	1.44742	2.02106	1.8778	2.44406	1.91946	2.29472	2.25401	1.55007	2.40043	2.10793	2.49055	1.55178	1.59328	1.50582	1.99578	1.52797	1.95721	2.1023	1.98391	1.73531	1.07873	1.45241	1.33847	1.35425	2.19623	0.764081	0.819554	1.69594	2.09932	1.29178	1.17066	1.23391	1.41216	1.70982	1.94954	1.56535	1.80713	2.03687	1.65137	1.88771	1.29429	1.94015	1.08485
580	1.38567	1.4448	1.3426	1.96517	1.9187	2.50099	2.00935	2.50313	2.28384	1.57553	2.45172	2.07256	2.47012	1.52667	1.53055	1.52506	2.03516	1.59149	1.9888	2.0326	1.97546	1.74146	1.07934	1.45247	1.35006	1.3738	2.264	0.556614	0.801074	1.70707	2.04755	1.36547	1.15989	1.25461	1.5247	1.74968	1.98529	1.64156	1.84346	2.03486	1.67864	1.90801	1.32734	1.97213	1.08432
585	1.3506	1.51386	1.46585	1.84179	1.77785	2.43228	1.93543	2.34581	2.27595	1.55649	2.41967	2.04013	2.41223	1.52819	1.578	1.49552	2.00695	1.38141	1.98771	2.02979	1.95089	1.73932	1.07526	1.43046	1.34559	1.37301	2.15501	0.737456	0.779683	1.70501	1.94497	1.29519	1.1597	1.25298	1.35984	1.75188	1.97687	1.66818	1.84741	2.04593	1.66871	1.8973	1.3387	1.96891	1.10321
590	1.38172	1.47992	1.32681	1.90483	1.75372	2.43241	1.81805	2.35677	2.17391	1.59306	2.42564	2.03696	2.3721	1.53166	1.66715	1.47985	1.991	1.50613	2.04335	1.99495	1.98959	1.77213	1.08798	1.46098	1.3872	1.35405	2.22085	0.869065	0.759061	1.68574	1.88359	1.28412	1.11954	1.22301	1.49097	1.71877	1.94606	1.66066	1.83196	2.02205	1.62074	1.86775	1.32496	1.9345	1.07328
595	1.42294	1.41852	1.25578	1.96993	1.85722	2.54652	1.93669	2.60694	2.3974	1.56281	2.41529	2.02794	2.38681	1.54238	1.62928	1.47972	1.99467	1.53539	1.97435	1.96433	1.96623	1.75426	1.07583	1.43888	1.37817	1.3551	2.28864	0.768651	0.779562	1.72211	1.86939	1.36513	1.13859	1.22162	1.43276	1.74267	1.9772	1.65059	1.88265	2.03321	1.67117	1.90783	1.35926	1.93908	1.08614
600	1.4665	1.45382	1.41587	1.94547	1.78559	2.47288	1.949	2.43209	2.1466	1.58211	2.41085	2.10151	2.38579	1.52853	1.60257	1.46283	1.98659	1.53734	1.96829	2.12339	1.93179	1.75319	1.08273	1.44729	1.41776	1.3894	2.25307	0.665335	0.782239	1.78627	1.92966	1.37341	1.12401	1.21341	1.51045	1.76047	1.99967	1.65072	1.91856	2.05324	1.67711	1.93798	1.37191	1.95012	1.08954
605	1.41034	1.52364	1.32809	1.93667	1.76701	2.5386	1.9065	2.37694	2.01075	1.57494	2.42763	1.99046	2.30828	1.48592	1.53597	1.4582	1.99177	1.63506	1.93784	1.95354	1.99693	1.75246	1.08044	1.4462	1.4328	1.35171	2.25434	0.836515	0.783298	1.71942	1.99079	1.33241	1.13095	1.22563	1.58834	1.74046	1.97487	1.59278	1.90732	2.07195	1.63722	1.95083	1.42078	1.9581	1.10216
610	1.4125	1.54539	1.41202	1.89045	1.86036	2.5815	1.84347	2.40629	2.20551	1.5853	2.41735	1.98605	2.27898	1.47826	1.51202	1.4769	2.00478	1.52982	2.01647	2.00749	2.00315	1.79152	1.10204	1.47651	1.46444	1.35566	2.24297	0.773405	0.776483	1.75799	1.89097	1.32975	1.12386	1.20746	1.51964	1.76027	2.00282	1.60993	1.95048	2.03755	1.59104	1.85564	1.36756	1.88746	1.07714
615	1.38943	1.45798	1.55642	1.82656	1.80503	2.47154	1.8563	2.53756	2.11403	1.58649	2.42918	1.98228	2.24869	1.49815	1.52978	1.49786	2.02424	1.4939	2.02583	2.0991	2.00535	1.7723	1.08964	1.46027	1.45925	1.35168	2.19966	0.82776	0.7827	1.7697	1.88213	1.4437	1.08817	1.22007	1.4487	1.76063	2.01567	1.59564	1.95736	2.05347	1.65393	1.9016	1.40272	1.90118	1.09335
620	1.44709	1.47634	1.35376	1.90553	1.74939	2.48279	1.90671	2.33084	2.09764	1.5695	2.40745	2.00038	2.23318	1.45368	1.43092	1.46571	1.99726	1.57966	1.97108	2.05628	1.99899	1.78909	1.10119	1.47432	1.47552	1.37338	2.20032	0.709915	0.810558	1.71318	1.78693	1.31082	1.06916	1.22946	1.48626	1.78006	2.03529	1.62864	1.98826	2.06942	1.67823	1.92339	1.43467	1.91738	1.10087
625	1.45557	1.54636	1.66446	2.03479	1.80217	2.38967	1.89172	2.55021	2.03003	1.57999	2.40782	2.03547	2.19751	1.46032	1.56787	1.44168	1.97416	1.4936	1.98738	2.00457	2.03223	1.78101	1.09861	1.47031	1.46017	1.35127	2.15416	0.702178	0.815494	1.72609	1.78648	1.30973	1.07233	1.19091	1.33365	1.68783	1.92643	1.60575	1.88722	2.0658	1.66542	1.8915	1.43789	1.88698	1.09921
630	1.37209	1.4534	1.29688	1.9909	1.85794	2.45726	1.9253	2.40949	2.06045	1.5794	2.44054	1.92972	2.18258	1.4641	1.42104	1.47514	2.02745	1.54322	2.00188	2.03858	2.09075	1.81079	1.12299	1.49143	1.47369	1.33918	2.12053	0.66232	0.810215	1.73221	1.73586	1.31088	1.08686	1.21562	1.38721	1.688	1.93513	1.54249	1.89725	2.09004	1.68759	1.95613	1.4454	1.95863	1.15724
635	1.24259	1.4325	1.38587	1.88859	1.84894	2.49181	1.92365	2.65435	2.06701	1.57706	2.46745	2.02938	2.18787	1.50258	1.56371	1.511	2.06965	1.56191	1.99274	1.98455	2.0514	1.7888	1.11895	1.47162	1.45495	1.33032	2.20047	0.700606	0.78953	1.72305	1.74244	1.30616	1.0587	1.20236	1.33024	1.71936	1.98776	1.56574	1.96872	2.06809	1.66997	1.89147	1.42912	1.90137	1.15469
640	1.39272	1.40291	1.47081	1.94616	1.86474	2.54026	1.85796	2.48137	1.942	1.56719	2.40309	1.99946	2.15462	1.44636	1.61433	1.43427	1.97477	1.35584	2.01116	2.12301	2.16078	1.83711	1.14604	1.52148	1.48846	1.33016	2.15999	0.742974	0.785702	1.72892	1.69446	1.31086	1.09603	1.25024	1.37678	1.74253	2.02529	1.61933	2.01201	2.08748	1.63373	1.93821	1.47859	1.9535	1.19797
645	1.32089	1.43471	1.38202	1.94383	1.9051	2.54737	1.85139	2.64072	1.92023	1.59338	2.43287	2.05676	2.23764	1.45596	1.49873	1.45715	1.99983	1.39786	2.04299	2.03731	2.11104	1.80321	1.12447	1.48809	1.44813	1.33682	2.22152	0.674109	0.825288	1.69976	1.66257	1.28188	1.05446	1.23438	1.44879	1.70975	1.98327	1.56292	1.97157	2.0572	1.59729	1.87111	1.44614	1.90908	1.15777
650	1.3054	1.4394	1.47453	1.88669	1.82737	2.47666	1.81872	2.43073	1.92531	1.60293	2.42974	2.06646	2.18053	1.44274	1.56544	1.44192	1.98302	1.48862	2.03478	2.05075	2.09652	1.82637	1.13867	1.52199	1.45559	1.31586	2.18505	0.584132	0.788917	1.72931	1.68345	1.33236	1.08979	1.21224	1.33703	1.7376	1.9882	1.60627	2.00717	2.06514	1.55973	1.88309	1.45782	1.91947	1.16874
655	1.35355	1.38796	1.47973	1.86543	1.893	2.54662	1.81515	2.6795	1.92216	1.59453	2.42836	1.99373	2.19496	1.44544	1.54207	1.43245	1.96916	1.38701	2.08857	1.99903	2.04321	1.79571	1.12268	1.51049	1.41766	1.32034	2.14866	0.556789	0.822757	1.75038	1.64521	1.33413	1.11691	1.24342	1.33707	1.73581	1.98327	1.50887	2.00148	2.07572	1.58371	1.89859	1.45647	1.95125	1.19013
660	1.33383	1.40047	1.44031	1.83434	1.85871	2.47826	1.81998	2.53776	1.91073	1.59489	2.4295	1.95614	2.17455	1.41624	1.43213	1.42092	1.95564	1.3974	2.10086	2.05227	2.088	1.82469	1.14962	1.54002	1.43999	1.3466	2.18149	0.626672	0.814284	1.74565	1.74607	1.31324	1.12866	1.22812	1.35694	1.74402	2.00805	1.4886	2.03646	2.06799	1.59519	1.87692	1.44413	1.9037	1.16834
665	1.29342	1.35602	1.42211	1.80436	1.84969	2.58883	1.86814	2.57472	1.78824	1.60581	2.45699	2.00521	2.22756	1.43728	1.54901	1.4415	1.99444	1.53775	1.96136	1.98575	2.05881	1.79959	1.13614	1.53236	1.43056	1.33244	2.27393	0.686026	0.871219	1.76434	1.64317	1.32295	1.14304	1.22924	1.37503	1.75616	2.02196	1.52344	2.0667	2.08457	1.59421	1.87765	1.42306	1.92413	1.13608
670	1.33258	1.41921	1.44919	1.83496	1.88047	2.55924	1.81284	2.48112	1.80816	1.60529	2.47428	1.97452	2.17909	1.42183	1.41964	1.42578	2.00682	1.45472	1.98984	2.03261	2.12123	1.84319	1.17796	1.56281	1.4911	1.32835	2.17175	0.611833	0.806313	1.70795	1.60463	1.27618	1.171	1.22231	1.24146	1.73046	2.00227	1.51748	2.05427	2.09178	1.57306	1.90393	1.44838	1.9426	1.16332
675	1.37158	1.43669	1.52304	1.80791	2.04151	2.62803	1.84054	2.41504	1.82568	1.60393	2.50528	1.96068	2.14368	1.44015	1.44302	1.45498	2.03618	1.39546	2.08466	2.00515	2.08324	1.828	1.16575	1.54613	1.47455	1.35576	2.23284	0.646942	0.802402	1.73212	1.62328	1.29783	1.16396	1.2592	1.27147	1.72586	1.99351	1.51522	2.05952	2.07272	1.48812	1.87191	1.45156	1.91353	1.13769
680	1.15848	1.37091	1.48503	1.80751	1.92446	2.66837	1.93167	2.38404	1.92302	1.61218	2.50655	1.86224	2.07632	1.42382	1.427	1.43378	2.01797	1.37667	1.95669	2.06611	2.07522	1.84049	1.17775	1.55837	1.49223	1.31412	2.22097	0.589331	0.866904	1.78763	1.61182	1.35383	1.12334	1.22184	1.17671	1.73113	1.99675	1.53116	2.08267	2.06862	1.49069	1.86969	1.45234	1.93816	1.16747
685	1.23605	1.34439	1.48365	1.95209	1.97032	2.65829	1.86225	2.5781	2.01197	1.61208	2.49081	1.90716	2.11154	1.45698	1.5187	1.4513	2.03584	1.48273	2.07426	2.06027	2.10349	1.84293	1.19406	1.57253	1.46409	1.32109	2.20294	0.494147	0.838495	1.7435	1.54147	1.31835	1.13763	1.23969	1.16425	1.71764	1.98953	1.52454	2.07036	2.0813	1.56298	1.89145	1.4693	1.96555	1.1425
690	1.27283	1.42048	1.71916	1.81939	1.83663	2.5186	1.94014	2.59007	1.9412	1.60756	2.47975	1.88236	2.05756	1.40537	1.43503	1.41385	2.01	1.48676	1.98678	2.0054	2.14209	1.83603	1.18092	1.58659	1.44169	1.37831	2.18935	0.577711	0.83302	1.72103	1.51578	1.30995	1.09653	1.21921	1.14469	1.72607	1.9988	1.54259	2.08452	2.0926	1.56188	1.93585	1.47264	1.96564	1.16595
695	1.31394	1.34925	1.52535	1.98871	1.90509	2.51554	1.98817	2.6256	1.91535	1.60888	2.47062	1.93231	2.06295	1.40971	1.38641	1.40274	1.99287	1.37207	2.00047	2.09164	2.19382	1.91806	1.24018	1.67195	1.52724	1.35804	2.20504	0.576157	0.873799	1.71244	1.48289	1.35158	1.07161	1.22483	1.26804	1.73473	2.01315	1.54813	2.09729	2.10415	1.54397	1.9492	1.46226	2.01296	1.15265
700	1.36997	1.3314	1.50715	1.9185	1.85164	2.50167	1.91479	2.61221	1.86492	1.62518	2.48877	1.89664	2.08003	1.44051	1.48624	1.42304	2.02314	1.37572	1.96664	2.01409	2.13235	1.82439	1.18708	1.59762	1.46931	1.3346	2.19609	0.665706	0.882922	1.75395	1.51428	1.36585	1.02136	1.19083	1.19342	1.7104	2.01175	1.52586	2.08779	2.08713	1.45185	1.93024	1.42368	1.94544	1.11808
705	1.35097	1.35939	1.69516	2.05852	1.87121	2.55849	2.01005	2.61794	1.90438	1.60834	2.49075	1.9096	2.02823	1.43862	1.52849	1.42013	2.00399	1.28854	1.91217	2.04511	2.14818	1.85222	1.20762	1.62386	1.50689	1.3206	2.12726	0.800804	0.939612	1.7272	1.45584	1.33915	1.03963	1.18957	1.17015	1.73737	2.03775	1.52788	2.13327	2.10282	1.54136	1.98622	1.50413	1.97344	1.13445
710	1.35617	1.37765	1.65336	1.97364	1.87868	2.51971	1.99008	2.49559	1.88084	1.61397	2.50101	1.87052	2.0115	1.42136	1.47458	1.43398	2.02638	1.31531	1.99587	2.06628	2.19363	1.87924	1.22906	1.65518	1.53817	1.32807	2.16614	0.667552	0.898304	1.70221	1.40451	1.3129	1.02555	1.20731	1.15078	1.74385	2.045	1.57154	2.15567	2.09458	1.55114	1.94309	1.46238	1.96784	1.1386
715	1.295	1.34783	1.54781	2.00257	1.80216	2.58186	1.94109	2.69701	1.9574	1.62831	2.4971	1.88338	2.02665	1.39893	1.27726	1.40739	2.02996	1.24701	1.88644	1.94193	2.15441	1.82651	1.1958	1.60947	1.49093	1.3151	2.1313	0.675789	0.886179	1.75842	1.41582	1.35839	1.04253	1.17733	1.1883	1.71	2.00031	1.57239	2.09941	2.10267	1.55552	1.97088	1.51574	1.98529	1.15087
720	1.37515	1.34663	1.57446	1.89138	1.77149	2.56614	1.91176	2.46017	1.98347	1.62285	2.44178	1.83258	1.9972	1.35951	1.29897	1.37232	1.98775	1.24714	1.96161	2.0546	2.16254	1.87859	1.23155	1.66345	1.53217	1.33341	2.1475	0.706588	0.877308	1.74552	1.39884	1.36071	1.16931	1.20212	1.25173	1.71543	2.00111	1.57001	2.10425	2.08975	1.56043	1.93602	1.48145	1.95702	1.13158
725	1.27512	1.33321	1.60627	2.03223	1.76288	2.54251	1.97742	2.37401	1.94298	1.62406	2.47334	1.87942	1.9989	1.42197	1.37065	1.4308	2.04921	1.21419	1.93321	2.04239	2.1305	1.8279	1.19421	1.615	1.48313	1.27795	2.03128	0.59368	0.858435	1.77492	1.39573	1.38328	1.13206	1.17166	1.07577	1.726	2.02226	1.53247	2.11834	2.09024	1.55786	1.95042	1.49816	1.96634	1.12748
730	1.26797	1.33824	1.61481	1.97203	1.7963	2.54725	1.98312	2.67804	1.96395	1.62131	2.46687	1.87755	1.96845	1.38047	1.31809	1.39055	2.0306	1.22296	1.94945	2.11009	2.23119	1.92796	1.25935	1.70491	1.5854	1.27294	2.20775	0.734951	0.88002	1.75506	1.3898	1.37944	1.12427	1.17869	1.06118	1.71269	2.02052	1.55676	2.10119	2.0836	1.48247	1.92036	1.49463	1.92872	1.09104
735	1.19103	1.34673	1.60013	1.95257	1.78575	2.45095	1.85171	2.42103	2.05552	1.62212	2.52297	1.88784	2.0119	1.4497	1.41618	1.46652	2.10749	1.2273	1.87902	2.06888	2.18491	1.89796	1.24251	1.68327	1.58106	1.27096	2.26276	0.703093	0.901006	1.72995	1.34278	1.35253	1.11592	1.19826	1.13129	1.68161	1.97796	1.55124	2.05151	2.09224	1.5446	1.96237	1.48727	1.96905	1.12907
740	1.34492	1.35256	1.61951	1.84389	1.75113	2.44734	1.83221	2.21098	1.92638	1.6208	2.49087	1.85911	1.96791	1.40301	1.4292	1.39833	2.04003	1.20699	1.91546	2.02515	2.12337	1.85005	1.2074	1.64348	1.53729	1.2447	2.15265	0.727047	0.830907	1.76839	1.3447	1.37322	1.07982	1.14921	1.06477	1.74558	2.05918	1.6342	2.13373	2.07917	1.49184	1.94496	1.48407	1.92137	1.10186
745	1.32515	1.36559	1.71698	1.89816	1.9005	2.51539	1.92228	2.3309	2.04896	1.63842	2.48052	1.80187	1.9509	1.37287	1.31974	1.38185	2.02478	1.24853	1.98119	2.01122	2.14607	1.8862	1.23257	1.67308	1.56545	1.28445	2.11849	0.604678	0.8295	1.74684	1.33586	1.34671	1.05498	1.19779	1.11575	1.67604	1.98447	1.54721	2.05649	2.0867	1.48323	1.93416	1.46823	1.96937	1.10133
750	1.24064	1.37323	1.66231	1.93508	1.8655	2.4486	1.88586	2.41671	2.04718	1.6217	2.52503	1.80478	1.94927	1.41906	1.35846	1.42563	2.07381	1.2984	1.89383	2.10914	2.16576	1.91776	1.26022	1.71597	1.61851	1.29409	2.16753	0.693412	0.852316	1.73309	1.31265	1.32972	1.05183	1.18504	1.30071	1.6928	1.99824	1.56906	2.07174	2.11229	1.52639	1.98271	1.49667	1.99664	1.1182
755	1.27579	1.32014	1.70284	2.08148	1.87065	2.43735	1.95936	2.44441	2.01287	1.62709	2.51375	1.83673	2.01045	1.43658	1.41111	1.44001	2.08178	1.21903	1.87517	2.06726	2.10363	1.8796	1.23352	1.69693	1.61079	1.29575	2.18781	0.791868	0.882863	1.73406	1.30581	1.33234	1.09027	1.18545	1.15772	1.67643	1.99489	1.48918	2.06097	2.0877	1.49525	1.92601	1.46479	1.94629	1.09476
760	1.25781	1.29343	1.65722	1.90365	1.97455	2.59312	1.89944	2.87571	1.93362	1.64928	2.48742	1.82047	2.00204	1.39207	1.25515	1.40574	2.04718	1.35112	1.87009	2.04756	2.04592	1.83423	1.20741	1.66363	1.60154	1.26005	2.11139	0.744715	0.85923	1.77027	1.29712	1.36611	1.08536	1.19278	1.11803	1.67555	2.00938	1.48608	2.07312	2.08758	1.48154	1.93939	1.52781	1.97422	1.141
765	1.26988	1.33749	1.74108	1.94103	1.86513	2.52942	1.80246	2.49434	1.87853	1.62387	2.50512	1.83023	2.04851	1.42625	1.33722	1.43289	2.08733	1.29215	1.83565	2.13395	2.10444	1.91061	1.25943	1.73583	1.69395	1.30867	2.08934	0.811284	0.833579	1.74656	1.31015	1.35867	1.05941	1.2027	1.20738	1.70536	2.04916	1.54322	2.10916	2.11013	1.51868	1.9507	1.5149	2.01966	1.12326
770	1.14233	1.31431	1.67093	1.96711	1.88952	2.47575	1.9673	2.507	1.77839	1.62177	2.46436	1.80321	1.96178	1.35294	1.25749	1.36271	1.99989	1.23121	1.85825	2.03876	2.00455	1.84817	1.21223	1.68871	1.62407	1.30278	2.10299	0.757895	0.839641	1.71318	1.28381	1.32873	1.04853	1.20935	1.08419	1.67036	2.00577	1.50429	2.05889	2.08631	1.48278	1.92086	1.47709	1.96563	1.10802
775	1.11058	1.31021	1.7387	1.95564	1.93742	2.54036	1.87133	2.61399	1.75283	1.62425	2.48045	1.79377	1.97983	1.36817	1.28721	1.38071	2.02994	1.29267	1.82959	2.10316	2.10784	1.92365	1.2668	1.74476	1.6944	1.28629	2.07268	0.562698	0.84009	1.76215	1.27109	1.36719	1.08869	1.18078	1.10764	1.67296	2.0131	1.5021	2.06808	2.08783	1.49049	1.92643	1.46589	1.98901	1.12265
780	1.2127	1.31897	1.77668	1.8804	1.97334	2.53489	1.96992	2.55717	1.81821	1.62869	2.47439	1.81792	1.98635	1.35273	1.27426	1.36779	2.0162	1.32439	1.83599	2.04523	2.05606	1.89558	1.24704	1.71944	1.6871	1.30134	2.07547	0.581117	0.849073	1.7086	1.23144	1.32874	1.13442	1.1959	1.10157	1.66868	2.00406	1.50297	2.05365	2.0995	1.51655	1.95419	1.51242	2.01902	1.14879
785	1.17945	1.33804	1.91451	1.84377	1.87412	2.45585	1.99946	2.66242	1.87343	1.63208	2.4903	1.84884	1.91657	1.3309	1.20915	1.36949	2.01467	1.23584	1.87107	2.12728	2.06479	1.92819	1.26837	1.75996	1.72236	1.30345	2.08899	0.582865	0.861284	1.70864	1.2305	1.33321	1.07056	1.16635	1.23742	1.70252	2.04646	1.50974	2.08712	2.08191	1.5296	1.93104	1.48044	2.00544	1.1524
790	1.20755	1.28881	1.7571	1.94655	1.98869	2.50852	1.97436	2.67144	1.89867	1.62837	2.49859	1.90862	1.97136	1.38317	1.32309	1.42768	2.04802	1.26912	1.87887	2.04676	2.05147	1.91586	1.26819	1.74841	1.71338	1.32343	2.13325	0.583728	0.797129	1.7239	1.29095	1.35672	1.13784	1.21208	1.17438	1.68843	2.04401	1.53896	2.08048	2.09409	1.4715	1.96099	1.48344	1.98998	1.12824
795	1.19933	1.2691	1.81526	1.89609	1.97274	2.59535	1.99175	2.54658	1.87999	1.63818	2.51396	1.85046	1.94313	1.3846	1.30782	1.43348	2.0518	1.22118	1.85345	2.11203	2.06507	1.94362	1.28896	1.77333	1.73932	1.27891	2.06185	0.74221	0.784419	1.7488	1.24879	1.37463	1.05295	1.17425	1.11049	1.66457	2.01001	1.60432	2.04277	2.09379	1.44015	1.99676	1.517	2.04114	1.17165
800	1.29158	1.26441	1.86118	1.91396	1.81863	2.3623	1.91122	2.61959	1.82949	1.64426	2.47479	1.85867	1.89518	1.32916	1.26406	1.38963	1.99917	1.15241	1.83841	2.01857	2.01532	1.89522	1.24918	1.72281	1.70727	1.27333	2.13374	0.695418	0.78403	1.70864	1.25958	1.34791	1.05435	1.16673	1.18354	1.66915	2.02417	1.57837	2.04443	2.08591	1.46809	1.97843	1.48288	2.00271	1.15159
805	1.25347	1.3081	1.83149	2.00356	1.86987	2.51384	1.96712	2.64426	1.86037	1.6471	2.49471	1.90678	1.93145	1.37644	1.42045	1.42626	2.03301	1.26568	1.86565	2.07747	2.04857	1.9352	1.28091	1.76971	1.75137	1.28181	2.01111	0.653546	0.767636	1.73419	1.24696	1.37199	1.02995	1.16828	1.1904	1.65492	2.01465	1.56813	2.0323	2.09923	1.55806	2.0231	1.57855	2.06406	1.21827
810	1.22606	1.29885	1.98682	1.92898	1.78281	2.35582	1.88187	2.67709	1.78408	1.64209	2.49477	1.91731	1.97729	1.35147	1.22737	1.42561	2.04444	1.33347	1.85048	2.0489	2.01993	1.90259	1.26665	1.73605	1.7448	1.30122	2.10245	0.814305	0.773689	1.73073	1.2229	1.37321	0.993173	1.12293	1.06535	1.64482	1.99987	1.56392	2.01333	2.06214	1.47283	1.93803	1.55442	1.99171	1.17693
815	1.22082	1.26503	1.90969	1.86675	1.88336	2.52977	1.84337	2.77895	1.91422	1.63347	2.50953	1.8648	1.89315	1.36339	1.29264	1.44395	2.03274	1.30733	1.89017	2.07938	2.06753	1.92005	1.28211	1.75619	1.78119	1.30229	2.18895	0.745019	0.76295	1.75856	1.21547	1.3943	1.00888	1.18742	1.22699	1.67527	2.07461	1.54124	2.06406	2.09171	1.50062	2.0051	1.58396	2.04493	1.22753
820	1.2574	1.22646	1.71628	1.92951	1.823	2.37049	1.79689	2.76217	1.72233	1.64471	2.52021	1.82417	1.90336	1.36661	1.25841	1.45545	2.04519	1.27696	1.9147	2.02935	2.07928	1.94347	1.29828	1.78153	1.79163	1.27391	2.15519	0.723404	0.782812	1.72706	1.19725	1.3766	0.985786	1.15816	1.09445	1.68609	2.09121	1.57668	2.07973	2.1022	1.49306	2.00785	1.57881	2.09087	1.18417
825	1.15018	1.26534	1.83782	1.85181	1.74227	2.38929	1.95283	2.68315	1.72666	1.64504	2.5061	1.84422	1.9219	1.37009	1.23502	1.44705	2.01745	1.29018	1.90829	1.99812	2.0029	1.89367	1.25911	1.73238	1.73498	1.31832	2.21391	0.670634	0.801031	1.72755	1.21709	1.38192	0.999562	1.14254	1.2491	1.67034	2.08313	1.63333	2.06902	2.09883	1.52153	2.04592	1.61621	2.10649	1.24016
830	1.17886	1.25336	1.85083	1.97133	1.82016	2.28651	1.98709	2.70632	1.8262	1.64304	2.50139	1.85024	1.92508	1.34926	1.2007	1.43361	2.00164	1.2644	1.89389	1.97044	2.01516	1.91193	1.27542	1.76197	1.76763	1.30922	2.0987	0.793127	0.783787	1.73836	1.23731	1.40097	1.04969	1.1572	1.1974	1.69176	2.10869	1.59412	2.09588	2.09596	1.52001	1.9847	1.54421	2.06991	1.20315
835	1.22598	1.27749	1.95802	2.00843	1.7605	2.37395	2.04209	2.56252	1.95479	1.65136	2.52716	1.88194	1.92335	1.38558	1.39555	1.46423	2.03698	1.19763	1.97726	2.04006	2.00024	1.89853	1.26056	1.73636	1.74908	1.3013	2.17813	0.832971	0.827353	1.74936	1.31745	1.40425	1.00686	1.16476	1.32589	1.63874	2.05426	1.50999	2.0347	2.09655	1.47714	1.99124	1.52998	2.07861	1.18972
840	1.32462	1.24969	1.9353	2.01618	1.72573	2.27234	2.00674	2.6278	2.04376	1.64246	2.50211	1.89496	1.94167	1.33737	1.16698	1.40996	1.99137	1.21702	2.00732	2.02952	2.02525	1.91356	1.2721	1.75584	1.76163	1.28384	2.1729	0.733815	0.854762	1.7382	1.25542	1.39447	0.96524	1.1644	1.08883	1.66233	2.09501	1.52849	2.05968	2.09351	1.45989	1.98992	1.53774	2.03727	1.16274
845	1.15979	1.26658	2.03327	1.98036	1.73962	2.19845	1.93229	2.58002	1.93735	1.6513	2.50459	1.88228	1.98187	1.33001	1.17415	1.42068	2.00057	1.31687	2.0455	2.04346	2.0182	1.92368	1.27092	1.76506	1.77935	1.22618	2.17152	0.78133	0.82658	1.74978	1.33006	1.40748	0.93796	1.16668	1.22835	1.69445	2.12083	1.5634	2.092	2.07096	1.45149	1.9673	1.55224	1.98443	1.1557
850	1.2979	1.26465	2.05982	2.03192	1.69761	2.2535	1.95415	2.46463	1.85458	1.63323	2.53578	1.85241	1.97207	1.36756	1.28912	1.46757	2.03104	1.28314	1.94533	2.02488	2.04009	1.94266	1.28776	1.79073	1.81278	1.23748	2.15668	0.649097	0.819744	1.72349	1.27702	1.37597	0.899897	1.15116	1.19712	1.66305	2.10924	1.5583	2.0669	2.09483	1.49075	2.03325	1.57314	2.06634	1.18014
855	1.28281	1.24253	1.9366	2.03001	1.81604	2.37774	2.00414	2.62868	1.91903	1.63674	2.53794	1.86809	1.98142	1.36654	1.25753	1.46128	2.03323	1.25751	1.9203	2.06547	2.04424	1.94752	1.28901	1.79021	1.82768	1.25736	2.17676	0.66041	0.830427	1.71785	1.30562	1.37387	0.883867	1.11867	1.25127	1.64476	2.08982	1.57618	2.04261	2.11572	1.52278	2.08431	1.61783	2.12759	1.20218
860	1.25896	1.24063	1.91907	2.09057	1.81548	2.34508	1.97985	2.63425	1.94162	1.64535	2.54827	1.87184	2.02101	1.37539	1.25463	1.47616	2.06677	1.22235	1.89242	2.04891	2.05122	1.96004	1.29261	1.79863	1.83848	1.29425	2.22082	0.71826	0.884222	1.72903	1.39106	1.38636	0.909473	1.17353	1.1267	1.65551	2.10358	1.57195	2.05937	2.07001	1.46626	1.97477	1.5369	2.03713	1.13806
865	1.20562	1.28255	2.01437	2.06846	1.79998	2.33975	2.0711	2.58584	1.9959	1.6569	2.54196	1.87624	1.97632	1.35638	1.30554	1.45524	2.02368	1.17579	1.89335	1.98968	2.05466	1.96231	1.28909	1.79282	1.84206	1.25623	2.2066	0.630797	0.883465	1.75427	1.47973	1.40734	0.887383	1.14405	1.34561	1.64065	2.1007	1.55485	2.05312	2.09255	1.47214	2.03139	1.54601	2.10907	1.15668
870	1.01845	1.28338	2.09814	1.91911	1.76282	2.23972	2.05078	2.62006	1.99477	1.64355	2.51885	1.83892	1.93359	1.3218	1.30368	1.40542	1.97442	1.17543	2.02674	2.02093	2.0379	1.95019	1.28645	1.788	1.83699	1.28179	2.23096	0.777433	0.886924	1.73537	1.40535	1.38768	0.904393	1.15067	1.40744	1.64011	2.10335	1.55659	2.04315	2.09174	1.46971	2.02128	1.5505	2.08869	1.14993
875	1.15263	1.28895	2.05932	1.85904	1.86946	2.31481	2.04846	2.54188	2.12653	1.64819	2.51604	1.88765	1.97969	1.32809	1.25578	1.42058	1.99259	1.18676	1.95983	2.03516	2.04438	1.95473	1.28916	1.78478	1.8429	1.27758	2.13458	0.658559	0.865964	1.78808	1.57561	1.43078	0.891591	1.1241	1.27517	1.66221	2.15836	1.57721	2.0862	2.0759	1.47882	2.00491	1.50933	2.07545	1.13826
880	1.24369	1.25983	2.02332	1.952	1.7725	2.19208	1.97123	2.6373	2.14885	1.64428	2.54092	1.85102	1.97381	1.35406	1.30257	1.46518	2.03658	1.12108	1.94996	2.01811	2.07264	1.96959	1.29831	1.79047	1.86903	1.26565	2.19032	0.657452	0.865389	1.73105	1.65472	1.39027	0.904897	1.12808	1.27906	1.64114	2.14827	1.5934	2.07028	2.08794	1.47511	2.02597	1.54261	2.09893	1.14955
885	1.23154	1.1779	1.82096	1.97069	1.75182	2.24482	1.96703	2.6063	2.07951	1.65295	2.51457	1.85522	1.95645	1.30904	1.28204	1.43028	2.00267	1.0749	1.93248	2.00093	2.10145	1.99347	1.31478	1.82083	1.92222	1.22351	2.11506	0.618995	0.858064	1.71122	1.62818	1.38139	0.923899	1.13817	1.24167	1.63015	2.15429	1.54363	2.05414	2.10925	1.50139	2.05666	1.55072	2.18247	1.14061
890	1.24326	1.24192	1.92078	2.07095	1.75578	2.29597	2.03715	2.54381	2.08634	1.65804	2.5138	1.82622	1.96496	1.33744	1.27058	1.45571	2.01792	1.10423	1.85893	1.94846	2.08905	1.98039	1.3031	1.80467	1.91698	1.2842	2.11853	0.572595	0.828677	1.7448	1.60658	1.41219	0.914963	1.10433	1.18579	1.62891	2.16582	1.55226	2.05209	2.06939	1.51345	1.99516	1.57022	2.1111	1.13994
895	1.23747	1.30069	2.223	1.92541	1.75345	2.32714	1.94623	2.52429	2.10472	1.64752	2.50108	1.81164	1.967	1.28418	1.21324	1.4275	2.01504	1.12403	1.86136	1.98975	2.09572	1.99754	1.31378	1.81173	1.92947	1.25713	2.12872	0.685848	0.827791	1.74457	1.72136	1.4053	0.889751	1.11187	1.18846	1.62325	2.16368	1.56429	2.03458	2.09506	1.46034	2.02602	1.57753	2.14575	1.14081
900	1.18147	1.28791	2.05818	1.95409	1.73506	2.27746	1.93064	2.41585	1.98093	1.65075	2.50762	1.82311	1.95495	1.27123	1.15486	1.43099	2.02277	1.0762	1.83499	2.01931	2.12149	2.01368	1.32798	1.8227	1.92572	1.24515	2.16495	0.663416	0.813311	1.77887	1.78349	1.43727	0.891916	1.12275	1.16042	1.59564	2.13483	1.56819	2.00411	2.0945	1.4983	2.01459	1.54393	2.16791	1.14105

[truncated: 5 more sheets: Fig. S7, Fig. S9, Fig. S10, Fig. S11, Supplementary Tables]
